# Supplementary material for: Genetic Evidence Reveals Causal Effect of Circulating Proteome on Random Glucose: A Mendelian Randomization Study
Source: J Diabetes Res. 2026 Mar 3;2026:6662650. doi: 10.1155/jdr/6662650 (PMC12957537; doi:10.1155/jdr/6662650)
Supplement: Supplementary file 2 — Supporting Information 2 Table S1: Source information of the instrumental variables. Table S2: Bonferroni p value threshold for each outcome. Table S3: Information of the instrumental variables. Table S4: Main analysis results of the cis‐only MR. Table S5: Sensitivity analyses results of cis‐only MR. Table S6: Main analysis results of the cis + trans‐MR. Table S7: Sensitivity analyses results of cis + trans‐MR. Table S8: Colocalization of the pQTLs that prioritized by the cis‐only MR analyses with RG loci. Table S9: Colocalization of the pQTLs that prioritized by the main analyses of cis + trans‐MR with RG loci. Table S10: Steiger filtering analysis for associations identified by cis‐only MR. Table S11: Steiger filtering analysis for associations identified by main analyses of cis + trans‐MR. Table S12: PAV assessment for the cis‐pQTLs with MR evidence. Table S13: Overlaping of pQTLs that prioritized by cis‐only MR with eQTLs. Table S14: GO pathway enrichment analysis for proteins prioritized by cis‐only MR. Table S15: GO pathway enrichment analysis for proteins prioritized by cis + trans‐MR. Table S16: KEGG pathway enrichment analysis for proteins prioritized by cis‐only MR. Table S17: KEGG pathway enrichment analysis for proteins prioritized by cis + trans‐MR. Table S18: Drug targets of the MR‐prioritized proteins. [file JDR-2026-6662650-s002.xlsx]

## Sheet: Overview of Supplementary Table
Tables	Name
Supplementary Table 1	Source information of the instrumental variables
Supplementary Table 2	Bonferroni P-value threshold for each outcome
Supplementary Table 3	Information of the instrumental variables
Supplementary Table 4	Main analyses results of the cis-only MR
Supplementary Table 5	Sensitivity analyses results of cis-only MR
Supplementary Table 6	Main analyses results of the cis + trans MR
Supplementary Table 7	Sensitivity analyses results of cis + trans MR
Supplementary Table 8	Colocalization of the pQTLs that prioritized by the cis-only MR analyses with RG loci
Supplementary Table 9	Colocalization of the pQTLs that prioritized by the main analyses of cis + trans MR with RG loci
Supplementary Table 10	Steiger filtering analysis for associations identified by cis-only MR
Supplementary Table 11	Steiger filtering analysis for associations identified by main analyses of cis + trans MR
Supplementary Table 12	PAV assessment for the cis-pQTLs with MR evidence
Supplementary Table 13	Overlaping of pQTLs that prioritized by cis-only MR with eQTLs
Supplementary Table 14	GO pathway enrichment analysis for proteins prioritized by cis-only MR
Supplementary Table 15	GO pathway enrichment analysis for proteins prioritized by cis + trans MR
Supplementary Table 16	KEGG pathway enrichment analysis for proteins prioritized by cis-only MR
Supplementary Table 17	KEGG pathway enrichment analysis for proteins prioritized by cis + trans MR
Supplementary Table 18	Drug targets of the MR-prioritized proteins

## Sheet: Supplementary Table 1
Supplementary Table 1: Source information of the instrumental variables
Article	Author	Cohort	Population	Sample size	Method of serum protein measurement	Numbers of protein measured	Method of genotyping	P-value threshold of pQTLs selection
Connecting genetic risk to disease end points through the human blood plasma proteome	Karsten Suhre, et al	KORA F4 study	Subjects living in southern Germany with age of 32–81	997	SOMAscan assay	1124	Affymetrix Axiom Array	8.72e-11
Genome and epigenome wide studies of neurological protein biomarkers in the Lothian Birth Cohort 1936	Robert F. Hillary, et al	Lothian Birth Cohort 1936	Scottish individuals born in 1936, with approximately 70 years of age upon recruitment	750	92-plex proximity extension assay (Olink® neurology biomarker panel)	92	Illumina 610-Quadv1 genotype array	5.4e-10
Genetic architecture of host proteins involved in SARS-CoV-2 infection	Maik Pietzner, et al	Fenland study	Caucasian-ancestry born between 1950 and 1975, recruited from general practice surgeries in the Cambridgeshire region in the UK from 2005 to 2015	10708	SOMAscan assay	179	Affymetrix UK Biobank Axiom array (OMICs, N = 8350), Illumina Infinium Core Exome 24v1 (Core-Exome, N = 1026), Affymetrix SNP5.0 (GWAS, N = 1332)	5e-08
Genomic atlas of the human plasma proteome	Benjamin B. Sun, et al 2018	INTERVAL study	Blood donors aged 18 years and older were recruited at 25 centres of England’s National Health Service Blood and Transplant	3301	SOMAscan assay	2994	Affymetrix UK Biobank Axiom array	1.5e-11
Genome‐wide mapping of plasma protein QTLs identifies putatively causal genes and pathways for cardiovascular disease	Chen Yao, et al	Framingham Heart Study	The Framingham Heart Study Offspring and Third Generation cohorts	6861	Multiplex immunoassays	71	Affymetrix 500 K mapping arrays, 50 K supplemental Human Gene Focused arrays, Illumina Human Exome BeadChip v.1.0	1.25E-7 for cis-pQTLs, 7.04E-10 for trans-pQTLs
Large-scale integration of the plasma proteome with genetics and disease	Egil Ferkingstad , et al	Icelandic Cancer Project (52% of participants) and deCODE genetics (48% of participants)	Icelandic Cancer Project: Icelanders with prevalent and newly diagnosed cancer and their relatives, along with a control population; deCODE genetics: participants from deCODE Health study and various programs at deCODE	35559	SOMAscan assay	4719	Illumina SNP chips	1.8e-09
Mapping of 79 loci for 83 plasma protein biomarkers in cardiovascular disease	Lasse Folkersen, et al	IMPROVE study	Participants aged between 55 to 79 years with at least three cardiovascular risk factors but without symptoms of cardiovascular disease in Finland, France, Italy, the Netherlands, and Sweden	3394	ProSeek CVD array I	83	Illumina CardioMetabochip and Immunochip arrays	5e-08
Whole-genome sequencing analysis of the cardiometabolic proteome	Arthur Gilly, et al	MANOLIS study	Not available	1407	Proximity extension assay (Olink® CVDⅡ, CVDⅢ, Metabolism panel)	257	HiSeqX platform (Illumina)	7.45e-11
A genome-wide association study of serum proteins reveals shared loci with common diseases	Alexander Gudjonsson, et al	AGES–Reykjavik study	Icelanders aged 66 through 96	5368	SOMAscan assay	4135	Illumina hu370CNV array (N = 3219), Illumina Infinium Global Screening Array (N = 2705)	1.05e-11

## Sheet: Supplementary Table 2
Ssupplementary Table 2: Bonferroni P-value threshold for each outcome
cis-pQTL analyses			All pQTL analyses
Outcomes	P values		Outcomes	P values
Random glucose (RG)	0.05/2779		Random glucose (RG)	0.05/4132
Sample Size	458,862 European ancestry individuals		PMID	37679419

## Sheet: Supplementary Table 3
Supplementary Table 3: Information of the instrumental variables
Source	Instrumental variables											Exposure (proteins)
	SNP	effect allele	other allele	effect allele frequency	β	SE	P value	chromosome	position	cis/trans		uniprot	chromosome	start position	end position
Benjamin B. Sun, et al	rs10896045	G	A	0.697	-0.18	0.03	1.3e-11	11	65555524	trans		A0PJX4	4	42399856	42404504
Egil Ferkingstad, et al	rs211836	T	G	0.4684	0.05	0.00812564	7.59e-10	20	38478276	trans		A1L170	1	162336698	162356600
Egil Ferkingstad, et al	rs1687391	T	C	0.0976	0.17	0.0135756	5.62e-36	9	117090006	trans		A1L170	1	162336698	162356600
Egil Ferkingstad, et al	rs117172138	T	C	0.0201	0.52	0.0276905	1.12e-78	12	13193814	cis		A2RU67	12	13197218	13295455
Egil Ferkingstad, et al	rs28708758	G	T	0.0872	-0.12	0.0142309	3.39e-17	14	106612322	trans		A2RU67	12	13197218	13295455
Egil Ferkingstad, et al	rs6099309	T	G	0.0914	-0.17	0.0137123	2.69e-35	20	36997349	trans		A2RUU4	6	35748794	35761452
Egil Ferkingstad, et al	rs2491393	G	A	0.3223	0.07	0.00848775	1.62e-16	1	207300259	trans		A4D1S0	7	139137436	139168458
Egil Ferkingstad, et al	rs35779771	G	T	0.4037	0.3	0.00799759	1e-200	14	106443884	trans		A4D1S0	7	139137436	139168458
Egil Ferkingstad, et al	rs550478926	G	C	0.1097	-0.08	0.0129856	7.24e-10	9	117085186	trans		A4D1S0	7	139137436	139168458
Alexander Gudjonsson, et al	rs11120218	A	NA	0.1119	0.258203	0.028924	4.38e-19	1	207278451	trans		A4D1S0	7	139137436	139168458
Benjamin B. Sun, et al	rs1303	G	T	0.259	0.36	0.03	4.9e-39	14	94844843	trans		A5PKW4	10	104162376	104181296
Alexander Gudjonsson, et al	rs34664835	T	NA	0.01114	0.154761	0.0205289	4.75e-14	4	100272034	trans		A6NDA9	10	85980254	85985345
Egil Ferkingstad, et al	rs62038850	A	G	0.0266	-0.19	0.0260064	2.75e-13	16	2262987	cis		A6NDG6	16	2261998	2264808
Egil Ferkingstad, et al	rs112351847	T	C	0.1478	0.16	0.0112077	3.09e-46	16	2264766	cis		A6NDG6	16	2261998	2264808
Egil Ferkingstad, et al	rs112457537	A	G	0.4947	0.06	0.00804711	8.91e-14	14	106483496	trans		A6NDV4	9	35814448	35854844
Egil Ferkingstad, et al	rs273631	T	C	0.0645	-0.11	0.0165186	2.75e-11	19	51811056	cis		A6NGN9	19	51815102	51833608
Egil Ferkingstad, et al	rs7246422	C	T	0.4287	0.12	0.00873394	5.89e-43	19	51812413	cis		A6NGN9	19	51815102	51833608
Egil Ferkingstad, et al	rs2143083	T	C	0.4152	-0.05	0.00821379	1.15e-09	6	24507054	trans		A6NGN9	19	51815102	51833608
Benjamin B. Sun, et al	rs34460487	A	G	0.346	0.27	0.03	6.8e-25	17	4685228	cis		A6NH11	17	4692254	4693685
Alexander Gudjonsson, et al	rs8078118	A	NA	0.3526	0.227581	0.0187591	7.17e-34	17	4690038	cis		A6NH11	17	4692254	4693685
Egil Ferkingstad, et al	rs8078118	A	C	0.3558	0.19	0.00854956	2.04e-109	17	4690038	cis		A6NH11	17	4692254	4693685
Egil Ferkingstad, et al	rs35491981	C	T	0.2541	-0.06	0.00921369	7.41e-11	4	100069335	trans		A6NH11	17	4692254	4693685
Egil Ferkingstad, et al	rs2304969	T	G	0.1471	-0.12	0.0123089	1.86e-22	17	4692559	cis		A6NH11	17	4692254	4693685
Egil Ferkingstad, et al	rs4523990	A	G	0.2462	0.1	0.00940645	2.14e-26	17	4628441	cis		A6NH11	17	4692254	4693685
Benjamin B. Sun, et al	rs36138811	C	T	0.232	0.64	0.03	7.4e-117	12	27927881	cis		A6NHS7	12	27915671	27924209
Egil Ferkingstad, et al	rs12370269	G	A	0.217	0.57	0.0148177	1e-200	12	27924658	cis		A6NHS7	12	27915671	27924209
Alexander Gudjonsson, et al	rs11049127	C	NA	0.2311	0.824401	0.0196729	1e-200	12	27922074	cis		A6NHS7	12	27915671	27924209
Egil Ferkingstad, et al	rs3848620	T	C	0.337	0.12	0.00874243	7.08e-43	19	54787418	cis		A6NI73	19	54818353	54824409
Benjamin B. Sun, et al	rs759819	C	T	0.33	-0.25	0.03	2.8e-22	19	54815577	cis		A6NI73	19	54818353	54824409
Egil Ferkingstad, et al	rs2070901	T	G	0.2343	0.12	0.00969371	3.39e-35	1	161185058	trans		A6NI73	19	54818353	54824409
Egil Ferkingstad, et al	rs877544	A	T	0.3769	0.07	0.0092683	4.27e-14	9	113895745	trans		A6NI73	19	54818353	54824409
Benjamin B. Sun, et al	rs148235292	A	T	0.199	0.26	0.03	5.9e-18	1	196814850	trans		A6NI73	19	54818353	54824409
Egil Ferkingstad, et al	rs651279	C	T	0.2913	-0.36	0.00935857	1e-200	19	54813762	cis		A6NI73	19	54818353	54824409
Egil Ferkingstad, et al	rs11590967	A	G	0.0743	-0.14	0.0158228	8.91e-19	1	161188587	trans		A6NI73	19	54818353	54824409
Egil Ferkingstad, et al	rs913678	C	T	0.3429	-0.06	0.00918932	6.61e-11	20	48955424	trans		A6NI73	19	54818353	54824409
Egil Ferkingstad, et al	rs8033923	G	A	0.2269	-0.07	0.0103044	1.1e-11	15	80257747	trans		A6NI73	19	54818353	54824409
Egil Ferkingstad, et al	rs1892548	T	C	0.3457	0.06	0.00917963	6.31e-11	13	41002641	trans		A6NI73	19	54818353	54824409
Egil Ferkingstad, et al	rs56086323	T	C	0.1774	-0.08	0.0111649	7.76e-13	19	54729029	cis		A6NI73	19	54818353	54824409
Alexander Gudjonsson, et al	rs741584	C	NA	0.2995	-0.42099	0.0194176	3.11e-104	19	54815093	cis		A6NI73	19	54818353	54824409
Alexander Gudjonsson, et al	rs4112253	C	NA	0.3288	0.201131	0.0201469	1.81e-23	19	54786022	cis		A6NI73	19	54818353	54824409
Benjamin B. Sun, et al	rs663887	A	G	0.293	0.72	0.02	4.8e-191	1	170626953	trans		A6NNA5	10	50572237	50603497
Egil Ferkingstad, et al	rs627848	A	G	0.3246	0.57	0.0148177	1e-200	1	170631420	trans		A6NNA5	10	50572237	50603497
Alexander Gudjonsson, et al	rs1234282	T	NA	0.3276	0.85767	0.0166878	1e-200	1	170619324	trans		A6NNA5	10	50572237	50603497
Egil Ferkingstad, et al	rs516316	G	C	0.3944	-0.07	0.00782772	3.8e-19	19	49206145	trans		A8K2U0	12	8975068	9039597
Egil Ferkingstad, et al	rs9508703	T	C	0.3867	-0.11	0.00861608	2.51e-37	13	30895193	trans		C9JXX5	11	45928085	45928833
Alexander Gudjonsson, et al	rs144926861	A	NA	0.01379	0.264449	0.034493	1.76e-14	1	5218635	trans		E0CX11	7	135347244	135378166
Egil Ferkingstad, et al	rs854558	T	C	0.3552	-0.09	0.0133401	1.51e-11	7	94945374	trans		O00142	16	66541906	66586447
Egil Ferkingstad, et al	rs1328599	G	T	0.0575	0.13	0.0172057	4.17e-14	10	97053775	cis		O00151	10	96997329	97050781
Arthur Gilly, et al	rs6969965	T	C	0.142	1.195	0.033	1e-200	7	75481612	cis		O00175	7	75440983	75452674
Egil Ferkingstad, et al	rs9896600	G	A	0.235	-0.14	0.00975637	1.07e-46	17	25982547	cis		O00182	17	25956824	25976586
Alexander Gudjonsson, et al	rs4239242	C	NA	0.362	-0.176272	0.0192158	4.59e-20	17	25974258	cis		O00182	17	25956824	25976586
Arthur Gilly, et al	rs4794974	A	C	0.248	-0.562	0.031	1.21e-75	17	25970723	cis		O00182	17	25956824	25976586
Benjamin B. Sun, et al	rs80167373	A	G	0.058	-0.4	0.05	1.3e-13	10	7766581	trans		O00189	7	99699172	99707968
Alexander Gudjonsson, et al	rs79432761	G	NA	0.03925	-0.334638	0.0472784	1.46e-12	10	7773282	trans		O00189	7	99699172	99707968
Benjamin B. Sun, et al	rs12493107	T	G	0.386	-0.18	0.03	8.3e-13	3	52706724	trans		O00189	7	99699172	99707968
Benjamin B. Sun, et al	rs612563	C	G	0.324	0.2	0.03	5.9e-14	1	57397738	trans		O00189	7	99699172	99707968
Alexander Gudjonsson, et al	rs4149056	C	NA	0.1598	0.181906	0.0255658	1.12e-12	12	21331549	trans		O00212	11	66824289	66839484
Alexander Gudjonsson, et al	rs4142548	A	NA	0.2588	0.185402	0.0213428	3.73e-18	13	46535350	trans		O00212	11	66824289	66839484
Arthur Gilly, et al	rs13278062	G	T	0.413	0.469	0.026	2.32e-72	8	23082971	cis		O00220	8	23047965	23082639
Egil Ferkingstad, et al	rs7009435	A	C	0.441	-0.05	0.00811602	7.24e-10	8	8945102	trans		O00231	17	30771279	30810336
Egil Ferkingstad, et al	rs10770186	A	G	0.4507	-0.12	0.00819468	1.48e-48	12	122361412	cis		O00233	12	122326637	122356203
Alexander Gudjonsson, et al	rs2244133	T	NA	0.0892	-0.915931	0.0300187	1e-200	20	1557954	cis		O00241	20	1544167	1600707
Alexander Gudjonsson, et al	rs16995228	T	NA	0.1914	-0.764221	0.0216263	1e-200	20	1545857	cis		O00241	20	1544167	1600707
Benjamin B. Sun, et al	rs3848788	A	G	0.305	0.75	0.02	1e-200	20	1543066	cis		O00241	20	1544167	1600707
Egil Ferkingstad, et al	rs12480515	T	C	0.2501	0.92	0.0239164	1e-200	20	1539165	cis		O00241	20	1544167	1600707
Egil Ferkingstad, et al	rs12693095	T	G	0.4363	-0.06	0.00897375	2.29e-11	2	177490294	trans		O00253	16	67516474	67517716
Karsten Suhre, et al	rs7184253	C	T	0.05	0.821	0.093	6.7e-18	16	67380550	cis		O00253	16	67516474	67517716
Alexander Gudjonsson, et al	rs139260482	T	NA	0.04075	0.464517	0.0460147	5.81e-24	16	67351696	cis		O00253	16	67516474	67517716
Arthur Gilly, et al	rs139361072	T	C	0.006	2.381	0.246	4.11e-22	16	66346692	trans		O00253	16	67516474	67517716
Lasse Folkersen, et al	rs2271025	G	A	0.92	-0.36	0.0602504	2.3e-09	16	66951783	trans		O00253	16	67516474	67517716
Benjamin B. Sun, et al	rs60697456	A	G	0.042	0.47	0.06	7.2e-15	16	67543522	cis		O00253	16	67516474	67517716
Alexander Gudjonsson, et al	rs73224739	G	NA	0.01123	0.133515	0.0190518	2.42e-12	13	78741031	trans		O00287	13	37393361	37403241
Egil Ferkingstad, et al	rs360059	A	G	0.3981	-0.71	0.0184572	1e-200	1	226077132	cis		O00292	1	226124298	226129189
Egil Ferkingstad, et al	rs2241170	C	G	0.4888	-0.07	0.00830669	3.55e-17	17	70070989	trans		O00292	1	226124298	226129189
Egil Ferkingstad, et al	rs17282078	A	T	0.0961	-0.09	0.0137189	5.37e-11	3	124481760	trans		O00300	8	119935796	119964439
Lasse Folkersen, et al	rs241771	T	C	0.45	-0.15	0.0242309	6e-10	17	26592946	trans		O00300	8	119935796	119964439
Lasse Folkersen, et al	rs6469811	G	A	0.55	-0.18	0.0270613	2.9e-11	8	120123344	cis		O00300	8	119935796	119964439
Egil Ferkingstad, et al	rs190543502	C	T	0.0272	0.18	0.0252549	1.02e-12	15	43757184	trans		O00300	8	119935796	119964439
Egil Ferkingstad, et al	rs4876836	G	A	0.3947	-0.09	0.008759	9.12e-25	8	119446957	cis		O00300	8	119935796	119964439
Egil Ferkingstad, et al	rs1800759	T	G	0.3786	0.06	0.00834072	6.31e-13	4	100065509	trans		O00300	8	119935796	119964439
Egil Ferkingstad, et al	rs1800961	T	C	0.046	-0.16	0.0194461	1.91e-16	20	43042364	trans		O00300	8	119935796	119964439
Egil Ferkingstad, et al	rs35617243	C	T	0.2959	-0.11	0.00933562	4.79e-32	8	119888121	cis		O00300	8	119935796	119964439
Egil Ferkingstad, et al	rs7975385	C	T	0.2476	0.13	0.00948945	1.02e-42	12	49190992	trans		O00305	2	152689290	152955593
Egil Ferkingstad, et al	rs35560997	C	G	0.0112	-0.46	0.0370763	2.4e-35	11	34999682	cis		O00330	11	34937376	35042138
Egil Ferkingstad, et al	rs78548919	T	C	0.1966	0.14	0.0105641	4.37e-40	8	99064875	cis		O00339	8	98881068	99048944
Egil Ferkingstad, et al	rs17831160	A	G	0.015	0.3	0.0346802	5.13e-18	8	99045866	cis		O00339	8	98881068	99048944
Egil Ferkingstad, et al	rs34302865	C	G	0.0273	0.26	0.0246013	4.17e-26	8	98944926	cis		O00339	8	98881068	99048944
Alexander Gudjonsson, et al	rs3767196	C	NA	0.3729	0.197119	0.0182173	2.75e-27	1	180124872	cis		O00391	1	180123969	180173165
Egil Ferkingstad, et al	rs80067505	C	A	0.1671	0.07	0.0103246	1.2e-11	14	107100911	trans		O00445	19	55682567	55691809
Egil Ferkingstad, et al	rs112531438	T	C	0.4004	-0.06	0.00764356	4.17e-15	14	106225560	trans		O00445	19	55682567	55691809
Benjamin B. Sun, et al	rs15881	C	A	0.456	0.3	0.02	4.1e-33	8	21550768	cis		O00451	8	21547915	21669869
Alexander Gudjonsson, et al	rs15881	A	NA	0.4879	-0.298921	0.0177683	1.65e-63	8	21550768	cis		O00451	8	21547915	21669869
Alexander Gudjonsson, et al	rs4739274	A	NA	0.4403	-0.239562	0.0181613	9.91e-40	8	21479255	cis		O00451	8	21547915	21669869
Egil Ferkingstad, et al	rs15881	A	C	0.4951	-0.31	0.00846825	1e-200	8	21550768	cis		O00451	8	21547915	21669869
Egil Ferkingstad, et al	rs7857270	T	C	0.3761	0.06	0.00907029	3.72e-11	9	139969190	trans		O00451	8	21547915	21669869
Karsten Suhre, et al	rs4443656	G	A	0.42	0.403	0.044	2.2e-19	8	21541084	cis		O00451	8	21547915	21669869
Egil Ferkingstad, et al	rs74640671	T	C	0.0193	-0.36	0.0308594	1.91e-31	8	21550838	cis		O00451	8	21547915	21669869
Egil Ferkingstad, et al	rs73021415	T	C	0.0591	-0.12	0.0179838	2.51e-11	11	126248207	trans		O00451	8	21547915	21669869
Egil Ferkingstad, et al	rs13260283	T	G	0.1821	-0.15	0.0106249	2.95e-45	8	21711191	cis		O00451	8	21547915	21669869
Karsten Suhre, et al	rs10503709	C	T	0.44	-0.287	0.043	5.4e-11	8	21474049	cis		O00451	8	21547915	21669869
Egil Ferkingstad, et al	rs1480999	G	A	0.4387	-0.25	0.00856979	4.37e-187	8	21474088	cis		O00451	8	21547915	21669869
Egil Ferkingstad, et al	rs73183043	C	T	0.1703	0.12	0.0104275	1.2e-30	12	102196951	trans		O00462	4	103552660	103682151
Alexander Gudjonsson, et al	rs223401	C	NA	0.3238	0.416574	0.0190509	5.43e-106	4	103738972	cis		O00462	4	103552660	103682151
Egil Ferkingstad, et al	rs1242103	T	C	0.327	-0.08	0.00779251	1e-24	14	93201129	trans		O00462	4	103552660	103682151
Egil Ferkingstad, et al	rs223492	C	G	0.3402	0.44	0.0114383	1e-200	4	103675108	cis		O00462	4	103552660	103682151
Egil Ferkingstad, et al	rs7188856	A	G	0.4124	-0.08	0.0078574	2.4e-24	16	5075633	trans		O00462	4	103552660	103682151
Benjamin B. Sun, et al	rs227370	C	T	0.675	-0.56	0.02	7.8e-113	4	103612043	cis		O00462	4	103552660	103682151
Egil Ferkingstad, et al	rs6061230	T	A	0.3363	0.22	0.00904884	1.45e-130	20	60946189	trans		O00468	1	955503	991496
Egil Ferkingstad, et al	rs13107325	T	C	0.016	0.21	0.0345608	1.23e-09	4	103188709	trans		O00468	1	955503	991496
Egil Ferkingstad, et al	rs2526538	G	A	0.4703	-0.06	0.00868084	4.79e-12	17	48432681	trans		O00468	1	955503	991496
Egil Ferkingstad, et al	rs7628146	T	G	0.2421	-0.09	0.00996825	1.74e-19	3	135998453	trans		O00468	1	955503	991496
Egil Ferkingstad, et al	rs4970394	C	T	0.4588	-0.24	0.0084304	2.88e-178	1	962891	cis		O00468	1	955503	991496
Egil Ferkingstad, et al	rs143907086	G	T	0.0096	0.26	0.0415683	3.98e-10	3	145804771	cis		O00469	3	145787227	145881440
Egil Ferkingstad, et al	rs6580980	A	G	0.4351	-0.05	0.00805428	5.37e-10	12	54692061	trans		O00469	3	145787227	145881440
Egil Ferkingstad, et al	rs187553507	T	C	0.4349	0.06	0.00873883	6.61e-12	14	39754593	trans		O00469	3	145787227	145881440
Egil Ferkingstad, et al	rs35103166	C	T	0.3495	0.13	0.0083505	1.2e-54	2	127882182	cis		O00499	2	127805603	127864931
Alexander Gudjonsson, et al	rs6733839	T	NA	0.3768	0.148596	0.0195791	3.21e-14	2	127892810	cis		O00499	2	127805603	127864931
Alexander Gudjonsson, et al	rs2454684	C	NA	0.4988	-0.134881	0.0187746	6.76e-13	3	98586309	trans		O00533	3	238279	451090
Egil Ferkingstad, et al	rs13077895	G	A	0.3554	-0.23	0.00864544	6.17e-156	3	93078	cis		O00533	3	238279	451090
Egil Ferkingstad, et al	rs2454673	G	A	0.4956	0.11	0.00796754	2.34e-43	3	98621119	trans		O00533	3	238279	451090
Benjamin B. Sun, et al	rs1015456	C	T	0.392	-0.21	0.03	3.2e-16	3	107776	cis		O00533	3	238279	451090
Egil Ferkingstad, et al	rs2066985	T	G	0.1001	-0.14	0.0141614	4.79e-23	11	126251286	trans		O00533	3	238279	451090
Egil Ferkingstad, et al	rs12945886	G	A	0.2406	0.08	0.00956087	5.89e-17	17	7073014	trans		O00533	3	238279	451090
Alexander Gudjonsson, et al	rs13077895	G	NA	0.3513	-0.18708	0.0194459	6.55e-22	3	93078	cis		O00533	3	238279	451090
Egil Ferkingstad, et al	rs12288924	A	G	0.2257	0.07	0.0102247	7.59e-12	11	126286010	trans		O00533	3	238279	451090
Egil Ferkingstad, et al	rs62230378	G	A	0.0308	-0.31	0.0235583	1.51e-39	3	423904	cis		O00533	3	238279	451090
Benjamin B. Sun, et al	rs959025	T	C	0.416	0.19	0.02	1.3e-14	6	170588654	cis		O00548	6	170591294	170599561
Egil Ferkingstad, et al	rs9356631	G	A	0.417	0.1	0.00851785	7.94e-32	6	170587470	cis		O00548	6	170591294	170599561
Egil Ferkingstad, et al	rs2837988	A	C	0.4184	0.06	0.00883664	1.12e-11	21	42619544	trans		O00548	6	170591294	170599561
Egil Ferkingstad, et al	rs9460014	T	G	0.3874	-0.07	0.00899727	7.24e-15	6	170732513	cis		O00548	6	170591294	170599561
Egil Ferkingstad, et al	rs28664709	G	A	0.3997	-0.07	0.00794612	1.26e-18	1	196671217	trans		O00559	8	110551940	110578225
Egil Ferkingstad, et al	rs10751648	T	C	0.4718	0.06	0.00865227	4.07e-12	11	307244	trans		O00560	8	59465483	59495419
Egil Ferkingstad, et al	rs11557154	T	C	0.1341	0.12	0.0118779	5.37e-24	9	34107505	trans		O00560	8	59465483	59495419
Egil Ferkingstad, et al	rs6115998	G	T	0.3316	0.07	0.00821265	1.55e-17	20	3696141	trans		O00560	8	59465483	59495419
Egil Ferkingstad, et al	rs3734246	A	G	0.0615	-0.12	0.0165234	3.8e-13	6	167358068	cis		O00584	6	167342992	167370679
Egil Ferkingstad, et al	rs2737246	C	G	0.263	0.06	0.00885833	1.26e-11	8	116659578	trans		O00584	6	167342992	167370679
Egil Ferkingstad, et al	rs13314114	T	C	0.3439	0.11	0.00852674	4.47e-38	3	122836000	trans		O00584	6	167342992	167370679
Egil Ferkingstad, et al	rs3756838	A	G	0.1938	0.3	0.0100437	4.9e-196	6	167371251	cis		O00584	6	167342992	167370679
Egil Ferkingstad, et al	rs8107162	T	A	0.493	0.05	0.00752378	3.02e-11	19	33744872	trans		O00585	9	34709002	34710121
Egil Ferkingstad, et al	rs6017250	T	C	0.3415	-0.05	0.00809687	6.61e-10	20	42661504	trans		O00585	9	34709002	34710121
Benjamin B. Sun, et al	rs11924792	C	A	0.11	-0.61	0.04	1.4e-57	3	132240100	trans		O00585	9	34709002	34710121
Egil Ferkingstad, et al	rs11706566	C	G	0.0374	-0.28	0.0208367	3.63e-41	3	132292939	trans		O00585	9	34709002	34710121
Egil Ferkingstad, et al	rs10972211	A	G	0.1471	0.15	0.011263	1.82e-40	9	34729990	cis		O00585	9	34709002	34710121
Karsten Suhre, et al	rs17412738	G	A	0.12	-0.484	0.066	5.3e-13	3	132257419	trans		O00585	9	34709002	34710121
Alexander Gudjonsson, et al	rs2305625	T	NA	0.119	-0.48282	0.0277905	1.31e-67	3	132241510	trans		O00585	9	34709002	34710121
Alexander Gudjonsson, et al	rs7873100	G	NA	0.2573	0.434294	0.0206404	2.77e-98	9	137856843	cis		O00602	9	137801431	137809809
Egil Ferkingstad, et al	rs11103571	A	G	0.2458	0.3	0.00949614	1e-200	9	137797399	cis		O00602	9	137801431	137809809
Benjamin B. Sun, et al	rs11103602	A	G	0.258	0.58	0.03	1.5e-106	9	137854872	cis		O00602	9	137801431	137809809
Egil Ferkingstad, et al	rs73632737	C	G	0.0542	-0.11	0.0175063	3.31e-10	11	126226775	trans		O00602	9	137801431	137809809
Karsten Suhre, et al	rs10858300	T	C	0.25	0.409	0.048	6.2e-17	9	137842500	cis		O00602	9	137801431	137809809
Egil Ferkingstad, et al	rs147539232	A	G	0.0105	-0.41	0.0417462	9.12e-23	9	137804881	cis		O00602	9	137801431	137809809
Alexander Gudjonsson, et al	rs223883	G	NA	0.2414	-0.207805	0.0212261	1.24e-22	16	57388730	cis		O00626	16	57392684	57400102
Alexander Gudjonsson, et al	rs10886430	G	NA	0.1297	-0.206496	0.0271744	2.99e-14	10	121010256	trans		O00626	16	57392684	57400102
Egil Ferkingstad, et al	rs10886437	T	C	0.1814	-0.09	0.0108229	9.12e-17	10	121037154	trans		O00626	16	57392684	57400102
Egil Ferkingstad, et al	rs11697497	A	G	0.1319	-0.08	0.0131024	1.02e-09	20	62388378	trans		O00626	16	57392684	57400102
Egil Ferkingstad, et al	rs9848016	C	T	0.4976	-0.06	0.00826524	3.89e-13	3	188102433	trans		O00626	16	57392684	57400102
Egil Ferkingstad, et al	rs60066732	G	A	0.3485	-0.05	0.00797103	3.55e-10	6	90935383	trans		O00626	16	57392684	57400102
Egil Ferkingstad, et al	rs223883	G	A	0.2393	-0.19	0.00968408	1.05e-85	16	57388730	cis		O00626	16	57392684	57400102
Egil Ferkingstad, et al	rs573212	C	G	0.1123	-0.2	0.0126684	3.8e-56	9	97349666	cis		O00757	9	97321002	97356075
Egil Ferkingstad, et al	rs4818855	C	T	0.4189	0.13	0.00803434	6.92e-59	21	45038951	cis		O00764	21	45138975	45182188
Alexander Gudjonsson, et al	rs74925444	A	NA	0.016	-0.568924	0.0737106	1.18e-14	21	45214635	cis		O00764	21	45138975	45182188
Benjamin B. Sun, et al	rs6437234	T	C	0.15	0.83	0.03	2.1e-156	2	242019288	trans		O14543	17	76352864	76356158
Egil Ferkingstad, et al	rs758081	T	A	0.1784	0.46	0.0119582	1e-200	2	242020352	trans		O14543	17	76352864	76356158
Alexander Gudjonsson, et al	rs12128607	T	NA	0.0579	-0.30666	0.0407988	5.63e-14	1	186275564	trans		O14543	17	76352864	76356158
Alexander Gudjonsson, et al	rs6739482	C	NA	0.1721	0.885277	0.0218623	1e-200	2	242019647	trans		O14543	17	76352864	76356158
Egil Ferkingstad, et al	rs12134934	T	C	0.0538	-0.14	0.0175468	1.48e-15	1	186281400	trans		O14543	17	76352864	76356158
Egil Ferkingstad, et al	rs4657078	T	C	0.1813	-0.07	0.0100566	3.39e-12	1	161620517	trans		O14548	2	42560686	42652228
Egil Ferkingstad, et al	rs2006166	C	T	0.1103	-0.18	0.0127719	4.17e-45	14	106384722	trans		O14548	2	42560686	42652228
Egil Ferkingstad, et al	rs11847600	G	C	0.0762	0.11	0.0154887	1.23e-12	14	106877556	trans		O14579	19	19010323	19030206
Egil Ferkingstad, et al	rs2228603	T	C	0.074	-0.33	0.0160517	6.46e-94	19	19329924	cis		O14594	19	19322782	19363042
Egil Ferkingstad, et al	rs112369494	T	C	0.3291	0.07	0.00892734	4.47e-15	6	150107570	trans		O14594	19	19322782	19363042
Egil Ferkingstad, et al	rs4746103	C	G	0.3291	-0.07	0.00883657	2.34e-15	10	73744948	trans		O14594	19	19322782	19363042
Egil Ferkingstad, et al	rs6504649	G	C	0.3731	-0.06	0.00834437	6.46e-13	17	48437456	trans		O14594	19	19322782	19363042
Egil Ferkingstad, et al	rs1877223	G	T	0.439	-0.14	0.0087323	7.59e-58	3	140997625	trans		O14594	19	19322782	19363042
Egil Ferkingstad, et al	rs11039297	A	G	0.2611	0.06	0.00997197	1.78e-09	11	47581443	trans		O14594	19	19322782	19363042
Egil Ferkingstad, et al	rs12148990	A	G	0.3015	-0.07	0.00923537	3.47e-14	16	17461995	trans		O14594	19	19322782	19363042
Egil Ferkingstad, et al	rs1126642	T	C	0.0416	0.16	0.0206895	1.05e-14	17	42989063	trans		O14594	19	19322782	19363042
Egil Ferkingstad, et al	rs4657078	T	C	0.1813	0.07	0.0109972	1.95e-10	1	161620517	trans		O14594	19	19322782	19363042
Egil Ferkingstad, et al	rs776044056	G	A	0.0098	-0.27	0.0395526	8.71e-12	17	48015270	trans		O14610	17	47280153	47287936
Egil Ferkingstad, et al	rs498045	A	G	0.4484	-0.11	0.00783221	8.32e-45	11	66362997	cis		O14618	11	66360292	66373490
Egil Ferkingstad, et al	rs10021313	C	T	0.0008	1.03	0.147564	2.95e-12	4	76957243	cis		O14625	4	76954835	76962568
Egil Ferkingstad, et al	rs4783187	T	C	0.1226	-0.09	0.0116334	1.02e-14	16	85415838	trans		O14625	4	76954835	76962568
Egil Ferkingstad, et al	rs6580981	A	G	0.4757	-0.05	0.007674	7.24e-11	12	54723028	trans		O14625	4	76954835	76962568
Benjamin B. Sun, et al	rs10031452	C	T	0.529	-0.23	0.02	2.4e-21	4	76924933	cis		O14625	4	76954835	76962568
Egil Ferkingstad, et al	rs10761739	C	G	0.4357	0.1	0.00771454	2e-38	10	65062008	trans		O14625	4	76954835	76962568
Alexander Gudjonsson, et al	rs7693693	T	NA	0.1297	-0.254176	0.0276497	3.83e-20	4	76997261	cis		O14625	4	76954835	76962568
Karsten Suhre, et al	rs4356932	T	C	0.45	0.329	0.043	4.3e-14	4	76955194	cis		O14625	4	76954835	76962568
Egil Ferkingstad, et al	rs595585	C	T	0.3983	-0.05	0.00752762	3.09e-11	11	128604010	trans		O14625	4	76954835	76962568
Egil Ferkingstad, et al	rs10896631	C	T	0.2421	-0.12	0.0094459	5.62e-37	11	57381263	trans		O14641	17	7128660	7137864
Alexander Gudjonsson, et al	rs11229063	A	NA	0.2456	-0.177457	0.0217106	2.99e-16	11	57369730	trans		O14641	17	7128660	7137864
Egil Ferkingstad, et al	rs12058824	A	G	0.0974	-0.1	0.0134392	1e-13	1	22963050	trans		O14641	17	7128660	7137864
Alexander Gudjonsson, et al	rs3093692	G	NA	0.4509	-0.134167	0.0167522	1.16e-15	17	26670627	trans		O14653	17	45000483	45105003
Egil Ferkingstad, et al	rs2678379	A	G	0.2332	-0.06	0.00965388	5.13e-10	2	21226560	trans		O14683	11	44907454	44972840
Egil Ferkingstad, et al	rs9427913	T	G	0.4769	-0.06	0.00827946	4.27e-13	1	196765467	trans		O14686	12	49412758	49453557
Egil Ferkingstad, et al	rs150983647	T	C	0.0044	0.3	0.0480463	4.27e-10	17	7001297	trans		O14727	12	99038919	99129204
Egil Ferkingstad, et al	rs74770429	C	T	0.0447	-0.17	0.0187662	1.32e-19	22	41210141	trans		O14734	20	44470360	44486045
Egil Ferkingstad, et al	rs7161336	C	T	0.2593	-0.11	0.00908329	9.33e-34	14	106996199	trans		O14734	20	44470360	44486045
Egil Ferkingstad, et al	rs10399785	T	C	0.4974	0.07	0.00805785	3.72e-18	1	94877801	trans		O14734	20	44470360	44486045
Egil Ferkingstad, et al	rs10771511	C	T	0.4424	-0.05	0.00793036	2.88e-10	12	29437217	trans		O14734	20	44470360	44486045
Alexander Gudjonsson, et al	rs4499344	A	NA	0.2796	0.266469	0.0204413	7.65e-39	19	33073431	cis		O14737	19	33071974	33078358
Benjamin B. Sun, et al	rs4499344	A	G	0.291	0.35	0.03	1.2e-39	19	33073431	cis		O14737	19	33071974	33078358
Egil Ferkingstad, et al	rs4499344	A	G	0.2879	0.2	0.0095609	3.63e-97	19	33073431	cis		O14737	19	33071974	33078358
Alexander Gudjonsson, et al	rs59296513	A	NA	0.3269	0.141489	0.0194746	3.72e-13	8	22882293	cis		O14763	8	22877646	22926692
Egil Ferkingstad, et al	rs74683465	T	C	0.0327	0.26	0.0235599	2.57e-28	12	102175531	trans		O14773	11	6634000	6640692
Egil Ferkingstad, et al	rs15951	A	G	0.4588	-0.07	0.00814165	8.13e-18	16	5075248	trans		O14773	11	6634000	6640692
Egil Ferkingstad, et al	rs35706972	A	G	0.0071	-0.33	0.0477672	4.9e-12	11	6637577	cis		O14773	11	6634000	6640692
Egil Ferkingstad, et al	rs3758978	G	C	0.4111	0.13	0.00852572	1.7e-52	11	6641668	cis		O14773	11	6634000	6640692
Benjamin B. Sun, et al	rs2668196	T	A	0.817	-0.23	0.03	4.8e-13	3	165502709	trans		O14777	18	2571510	2616634
Alexander Gudjonsson, et al	rs2144300	C	NA	0.3929	-0.151189	0.0172387	1.78e-18	1	230294916	trans		O14786	10	33466420	33625190
Egil Ferkingstad, et al	rs2228637	C	G	0.0135	-0.36	0.035273	1.86e-24	10	33496576	cis		O14786	10	33466420	33625190
Benjamin B. Sun, et al	rs10864728	G	A	0.601	0.19	0.03	5.4e-14	1	230304914	trans		O14786	10	33466420	33625190
Egil Ferkingstad, et al	rs2776937	A	G	0.2553	-0.09	0.00924276	2.09e-22	10	33606189	cis		O14786	10	33466420	33625190
Alexander Gudjonsson, et al	rs2474720	C	NA	0.3985	-0.229388	0.0172896	3.58e-40	10	33491186	cis		O14786	10	33466420	33625190
Egil Ferkingstad, et al	rs2506150	A	G	0.3311	-0.3	0.00861242	1e-200	10	33483308	cis		O14786	10	33466420	33625190
Egil Ferkingstad, et al	rs10864726	C	T	0.3902	-0.17	0.0082516	2.63e-94	1	230296153	trans		O14786	10	33466420	33625190
Benjamin B. Sun, et al	rs2506149	T	C	0.358	-0.28	0.03	6.9e-28	10	33480713	cis		O14786	10	33466420	33625190
Egil Ferkingstad, et al	rs34295723	G	A	0.4133	-0.11	0.00859679	1.74e-37	14	106233106	trans		O14788	13	43136872	43182149
Lasse Folkersen, et al	rs7813952	C	T	0.58	0.22	0.0267763	2.1e-16	8	120123822	trans		O14788	13	43136872	43182149
Lasse Folkersen, et al	rs142552223	G	A	0.97	0.81	0.0960634	3.4e-17	3	172234017	trans		O14788	13	43136872	43182149
Alexander Gudjonsson, et al	rs35590487	T	NA	0.2309	0.155056	0.0221491	2.55e-12	14	105989599	trans		O14788	13	43136872	43182149
Alexander Gudjonsson, et al	rs11075921	T	NA	0.1848	0.46101	0.0222985	5.88e-95	16	72132129	trans		O14791	22	36649056	36663576
Egil Ferkingstad, et al	rs763665	T	C	0.183	0.5	0.012998	1e-200	16	72078043	trans		O14791	22	36649056	36663576
Benjamin B. Sun, et al	rs763665	T	C	0.164	0.62	0.03	7.4e-82	16	72078043	trans		O14791	22	36649056	36663576
Egil Ferkingstad, et al	rs3732476	C	T	0.3272	0.15	0.0243625	7.41e-10	3	194062565	trans		O14791	22	36649056	36663576
Egil Ferkingstad, et al	rs136148	C	T	0.2486	-0.35	0.00914631	1e-200	22	36652931	cis		O14791	22	36649056	36663576
Alexander Gudjonsson, et al	rs4419330	C	NA	0.064	0.806417	0.0352583	8.89e-116	22	36658855	cis		O14791	22	36649056	36663576
Egil Ferkingstad, et al	rs116891509	T	C	0.0759	-0.3	0.0147137	2.09e-92	16	72105560	trans		O14791	22	36649056	36663576
Benjamin B. Sun, et al	rs71314970	T	C	0.106	-0.37	0.04	3.5e-19	22	36638705	cis		O14791	22	36649056	36663576
Alexander Gudjonsson, et al	rs4486555	T	NA	0.3618	-0.270402	0.0190535	1.03e-45	10	101799302	trans		O14791	22	36649056	36663576
Egil Ferkingstad, et al	rs140431012	G	A	0.0959	-0.09	0.0139394	1.07e-10	3	124473930	trans		O14796	1	162365056	162381928
Egil Ferkingstad, et al	rs7687101	T	G	0.433	0.06	0.00846359	1.35e-12	4	812679	cis		O14810	4	778745	819986
Egil Ferkingstad, et al	rs113525195	A	C	0.2264	-0.1	0.0100614	2.82e-23	14	23499321	trans		O14818	20	60711791	60718496
Egil Ferkingstad, et al	rs3780198	C	G	0.4424	0.06	0.00771772	7.59e-15	9	127175598	trans		O14818	20	60711791	60718496
Egil Ferkingstad, et al	rs9392465	C	A	0.3275	0.09	0.00850021	3.39e-26	6	3162378	trans		O14818	20	60711791	60718496
Alexander Gudjonsson, et al	rs7485194	C	NA	0.04438	-0.430922	0.0458819	5.89e-21	12	7539260	trans		O14818	20	60711791	60718496
Alexander Gudjonsson, et al	rs3737240	T	NA	0.3451	-0.124526	0.0162277	1.67e-14	1	150483355	trans		O14836	17	16832849	16875432
Egil Ferkingstad, et al	rs10509571	A	T	0.2638	-0.09	0.00893645	7.41e-24	10	91092558	cis		O14879	10	91087651	91100728
Alexander Gudjonsson, et al	rs4680604	G	NA	0.307	0.176236	0.0201838	2.51e-18	3	165480900	trans		O14896	1	209959036	209979465
Egil Ferkingstad, et al	rs222773	C	G	0.4615	-0.09	0.00821879	6.61e-28	17	3584458	cis		O14907	17	3566196	3571976
Egil Ferkingstad, et al	rs2304200	A	G	0.1086	-0.22	0.0128302	6.61e-66	19	15580658	trans		O14910	12	81186299	81331704
Egil Ferkingstad, et al	rs11750675	T	C	0.0675	0.1	0.0164475	1.2e-09	5	135312001	cis		O14960	5	135257968	135290723
Egil Ferkingstad, et al	rs62623707	G	A	0.0555	-1.39	0.0361345	1e-200	5	135288632	cis		O14960	5	135257968	135290723
Alexander Gudjonsson, et al	rs2526145	T	NA	0.3233	0.296047	0.0189762	7.17e-55	5	135301817	cis		O14960	5	135257968	135290723
Egil Ferkingstad, et al	rs13289286	G	T	0.4637	0.06	0.00891993	1.74e-11	9	139858880	trans		O14967	4	141309609	141349122
Egil Ferkingstad, et al	rs713452	C	T	0.2984	0.43	0.0111783	1e-200	1	57386275	trans		O14967	4	141309609	141349122
Egil Ferkingstad, et al	rs174418	T	C	0.4261	-0.06	0.00770906	7.08e-15	15	58687603	trans		O15013	8	1772142	1906807
Egil Ferkingstad, et al	rs6083	G	A	0.4006	0.07	0.00806757	4.07e-18	15	58838010	trans		O15013	8	1772142	1906807
Benjamin B. Sun, et al	rs529541	G	A	0.179	0.31	0.03	7.2e-23	1	196719716	trans		O15013	8	1772142	1906807
Egil Ferkingstad, et al	rs868876	T	A	0.2915	-0.06	0.0096595	5.25e-10	19	7831226	trans		O15031	22	50713408	50746056
Alexander Gudjonsson, et al	rs28379706	C	NA	0.3869	0.394253	0.0184025	8e-102	22	50728062	cis		O15031	22	50713408	50746056
Benjamin B. Sun, et al	rs28573806	C	T	0.4	0.53	0.02	3.5e-116	22	50727792	cis		O15031	22	50713408	50746056
Egil Ferkingstad, et al	rs28379706	C	T	0.3848	0.45	0.0116982	1e-200	22	50728062	cis		O15031	22	50713408	50746056
Karsten Suhre, et al	rs536299	A	C	0.33	0.473	0.043	2.2e-26	7	83267983	cis		O15041	7	82993222	83278326
Alexander Gudjonsson, et al	rs188547	G	NA	0.3975	0.307158	0.0185522	1.44e-61	7	83283969	cis		O15041	7	82993222	83278326
Egil Ferkingstad, et al	rs56204645	C	T	0.244	-0.05	0.00820882	1.12e-09	8	55421769	trans		O15041	7	82993222	83278326
Egil Ferkingstad, et al	rs114522670	A	G	0.3014	0.05	0.00710427	1.95e-12	17	76258138	trans		O15041	7	82993222	83278326
Egil Ferkingstad, et al	rs61729612	G	C	0.1466	-1.05	0.0272958	1e-200	7	83037731	cis		O15041	7	82993222	83278326
Benjamin B. Sun, et al	rs3757607	C	G	0.122	-1.12	0.03	1e-200	7	83034362	cis		O15041	7	82993222	83278326
Egil Ferkingstad, et al	rs56022007	G	A	0.1322	-0.27	0.0169532	4.17e-57	7	83269159	cis		O15041	7	82993222	83278326
Alexander Gudjonsson, et al	rs3757607	C	NA	0.1558	-1.17989	0.0199508	1e-200	7	83034362	cis		O15041	7	82993222	83278326
Egil Ferkingstad, et al	rs9389269	C	T	0.2789	0.06	0.00731191	2.29e-16	6	135427159	trans		O15041	7	82993222	83278326
Karsten Suhre, et al	rs17284969	A	G	0.12	-1.072	0.058	2.4e-65	7	83006262	cis		O15041	7	82993222	83278326
Egil Ferkingstad, et al	rs3761986	C	T	0.3875	0.05	0.0077778	1.29e-10	6	6680510	trans		O15041	7	82993222	83278326
Egil Ferkingstad, et al	rs3011487	C	T	0.4849	0.21	0.00808091	6.92e-149	13	113578421	cis		O15068	13	113548692	113754053
Egil Ferkingstad, et al	rs697976	C	T	0.4914	0.18	0.00817215	1.62e-107	5	96068767	trans		O15075	13	36345478	36705443
Egil Ferkingstad, et al	rs1926318	T	C	0.2111	0.22	0.00997025	6.76e-108	13	36644142	cis		O15075	13	36345478	36705443
Egil Ferkingstad, et al	rs1539707	A	C	0.1391	-0.13	0.011671	8.13e-29	1	223910796	trans		O15075	13	36345478	36705443
Egil Ferkingstad, et al	rs1048621	A	G	0.2525	-0.07	0.00888161	3.24e-15	20	1293046	cis		O15079	20	1246960	1289972
Egil Ferkingstad, et al	rs342295	T	C	0.4541	-0.06	0.00810673	1.35e-13	7	106372760	trans		O15079	20	1246960	1289972
Egil Ferkingstad, et al	rs142029184	A	G	0.0131	0.24	0.0362625	3.63e-11	11	126271608	trans		O15123	8	6357172	6420930
Egil Ferkingstad, et al	rs1968586	T	C	0.3488	-0.13	0.00880539	2.51e-49	8	6279511	cis		O15123	8	6357172	6420930
Egil Ferkingstad, et al	rs35458154	A	G	0.0329	0.2	0.0227299	1.38e-18	11	126296825	trans		O15123	8	6357172	6420930
Egil Ferkingstad, et al	rs61776478	T	C	0.0272	0.16	0.0254492	3.24e-10	1	11983091	trans		O15123	8	6357172	6420930
Egil Ferkingstad, et al	rs149468457	A	G	0.0959	-0.08	0.0128346	4.57e-10	3	124473920	trans		O15130	12	53900474	53901422
Egil Ferkingstad, et al	rs12134934	T	C	0.0538	0.15	0.0168942	6.76e-19	1	186281400	trans		O15146	9	113431051	113563859
Egil Ferkingstad, et al	rs9643300	C	T	0.4973	0.05	0.00814499	8.32e-10	8	134503148	trans		O15146	9	113431051	113563859
Egil Ferkingstad, et al	rs79940707	T	C	0.1775	0.08	0.0103487	1.07e-14	16	72181553	trans		O15146	9	113431051	113563859
Egil Ferkingstad, et al	rs7103589	G	T	0.3675	-0.06	0.00806354	1e-13	11	11601537	trans		O15146	9	113431051	113563859
Alexander Gudjonsson, et al	rs13013873	A	NA	0.3967	0.137474	0.0195499	2.04e-12	2	230039817	trans		O15146	9	113431051	113563859
Alexander Gudjonsson, et al	rs10414043	A	NA	0.1261	0.215763	0.0272928	2.67e-15	19	45415713	trans		O15160	6	43477440	43497323
Egil Ferkingstad, et al	rs72865316	A	G	0.241	0.07	0.00888161	3.24e-15	11	247028	trans		O15165	18	13217497	13652754
Benjamin B. Sun, et al	rs1061170	T	C	0.613	0.38	0.02	1.7e-52	1	196659237	trans		O15173	4	129190397	129209984
Egil Ferkingstad, et al	rs4873	G	C	0.289	-0.08	0.00888301	2.14e-19	5	89703641	cis		O15182	5	89688078	89705603
Alexander Gudjonsson, et al	rs7789303	G	NA	0.2979	-0.215691	0.0194903	1.82e-28	7	142552547	cis		O15197	7	142552792	142568847
Benjamin B. Sun, et al	rs7789303	G	A	0.273	-0.32	0.03	1.5e-32	7	142552547	cis		O15197	7	142552792	142568847
Benjamin B. Sun, et al	rs241775	T	C	0.478	-0.18	0.02	2.3e-13	17	26644668	trans		O15217	6	52842751	52860176
Robert F. Hillary, et al	rs3731663	C	T	0.52	0.42	0.05	6.67e-18	2	20189089	cis		O15232	2	20191872	20212455
Egil Ferkingstad, et al	rs2006707	C	T	0.1139	-0.13	0.0117338	1.58e-28	2	20209618	cis		O15232	2	20191872	20212455
Egil Ferkingstad, et al	rs52826764	T	C	0.0252	-1.28	0.0332749	1e-200	2	20205541	cis		O15232	2	20191872	20212455
Egil Ferkingstad, et al	rs4089931	A	G	0.2998	0.11	0.00974533	1.51e-29	8	11980086	trans		O15263	8	7752151	7754233
Egil Ferkingstad, et al	rs545957171	T	C	0.0128	0.31	0.0374638	1.29e-16	8	11993324	trans		O15263	8	7752151	7754233
Alexander Gudjonsson, et al	rs148230461	A	NA	0.0122	0.622555	0.0830048	6.37e-14	8	12674424	trans		O15263	8	7752151	7754233
Egil Ferkingstad, et al	rs372478398	A	G	0.12	0.23	0.0153858	1.58e-50	8	7751763	cis		O15263	8	7752151	7754233
Egil Ferkingstad, et al	rs12188300	T	A	0.108	0.11	0.0131505	6.03e-17	5	158829527	trans		O15263	8	7752151	7754233
Egil Ferkingstad, et al	rs2269829	G	A	0.2794	-0.06	0.00950032	2.69e-10	7	94936129	trans		O15263	8	7752151	7754233
Alexander Gudjonsson, et al	rs35517925	A	NA	0.2346	0.17173	0.0225379	2.54e-14	6	36221312	cis		O15264	6	36095586	36107842
Egil Ferkingstad, et al	rs10447396	A	G	0.2445	0.12	0.00959676	7.08e-36	6	36113598	cis		O15264	6	36095586	36107842
Benjamin B. Sun, et al	rs12210904	A	C	0.289	0.25	0.03	1.5e-21	6	36098191	cis		O15264	6	36095586	36107842
Egil Ferkingstad, et al	rs41279299	A	C	0.0066	0.46	0.0488897	5.01e-21	4	90857520	trans		O15269	9	94794281	94877666
Alexander Gudjonsson, et al	rs137956473	T	NA	0.01529	0.165502	0.0240126	5.49e-12	8	129035708	trans		O15270	14	77972340	78083116
Alexander Gudjonsson, et al	rs8073913	G	NA	0.3336	-0.152432	0.0200082	2.57e-14	17	7961377	cis		O15296	17	7942335	7952452
Egil Ferkingstad, et al	rs34258285	C	A	0.0186	-0.33	0.0303972	1.86e-27	16	8906914	cis		O15305	16	8882680	8943188
Egil Ferkingstad, et al	rs146544605	G	C	0.0349	-0.14	0.0223572	3.8e-10	16	8994743	cis		O15305	16	8882680	8943188
Egil Ferkingstad, et al	rs11726170	T	C	0.1306	0.08	0.0120136	2.75e-11	4	38393275	trans		O15335	17	48541857	48546327
Egil Ferkingstad, et al	rs28590506	A	G	0.3235	-0.06	0.0096148	4.37e-10	17	48534787	cis		O15335	17	48541857	48546327
Egil Ferkingstad, et al	rs2055101	C	T	0.4632	0.06	0.00769181	6.17e-15	8	119886923	trans		O15335	17	48541857	48546327
Egil Ferkingstad, et al	rs9594738	C	T	0.4356	-0.1	0.00870313	1.48e-30	13	42952145	trans		O15335	17	48541857	48546327
Egil Ferkingstad, et al	rs884205	A	C	0.2649	0.06	0.00965388	5.13e-10	18	60054857	trans		O15335	17	48541857	48546327
Egil Ferkingstad, et al	rs117048185	C	G	0.0153	-0.48	0.0322188	3.39e-50	19	49309776	cis		O15382	19	49298319	49314286
Egil Ferkingstad, et al	rs118005510	A	G	0.0084	0.98	0.04004	2.69e-132	19	52141821	cis		O15389	19	52114781	52150151
Egil Ferkingstad, et al	rs73050865	G	C	0.0239	-1.33	0.0345747	1e-200	19	52115944	cis		O15389	19	52114781	52150151
Egil Ferkingstad, et al	rs10408866	T	C	0.1696	0.2	0.0108978	3.16e-75	19	52172132	cis		O15389	19	52114781	52150151
Egil Ferkingstad, et al	rs117223215	T	C	0.0357	0.26	0.0220515	4.37e-32	19	52245054	cis		O15389	19	52114781	52150151
Egil Ferkingstad, et al	rs137883522	G	A	0.0092	0.49	0.038252	1.45e-37	19	52134542	cis		O15389	19	52114781	52150151
Egil Ferkingstad, et al	rs4818592	G	C	0.3422	-0.06	0.00873883	6.61e-12	21	22372085	cis		O15394	21	22370633	22915650
Egil Ferkingstad, et al	rs7283807	C	T	0.4481	-0.08	0.00872531	4.79e-20	21	22539376	cis		O15394	21	22370633	22915650
Alexander Gudjonsson, et al	rs11911765	C	NA	0.4869	0.171977	0.0188741	8.1e-20	21	22380044	cis		O15394	21	22370633	22915650
Egil Ferkingstad, et al	rs2826851	G	A	0.2663	0.46	0.0119582	1e-200	21	22835946	cis		O15394	21	22370633	22915650
Egil Ferkingstad, et al	rs1783281	A	G	0.2273	-0.14	0.00998568	1.17e-44	21	22327153	cis		O15394	21	22370633	22915650
Egil Ferkingstad, et al	rs61261356	T	C	0.4082	0.15	0.00836244	6.03e-72	16	427925	trans		O15394	21	22370633	22915650
Alexander Gudjonsson, et al	rs2826851	G	NA	0.2646	0.348916	0.020699	9.37e-64	21	22835946	cis		O15394	21	22370633	22915650
Benjamin B. Sun, et al	rs28461437	G	C	0.596	-0.2	0.02	1.3e-15	16	423813	trans		O15394	21	22370633	22915650
Alexander Gudjonsson, et al	rs2304456	G	NA	0.1197	0.427283	0.0283017	1.68e-51	3	186445052	trans		O15400	6	132767006	132834337
Benjamin B. Sun, et al	rs2304456	G	T	0.12	0.52	0.04	3.6e-45	3	186445052	trans		O15400	6	132767006	132834337
Alexander Gudjonsson, et al	rs3756011	A	NA	0.3891	0.179001	0.0188119	1.81e-21	4	187206249	trans		O15400	6	132767006	132834337
Egil Ferkingstad, et al	rs3813356	T	C	0.3747	-0.12	0.00844476	7.94e-46	6	132834518	cis		O15400	6	132767006	132834337
Benjamin B. Sun, et al	rs35106244	T	C	0.485	-0.2	0.03	5.5e-15	19	49203829	trans		O15444	19	8117651	8127534
Benjamin B. Sun, et al	rs9411378	A	C	0.253	-0.21	0.03	6.9e-13	9	136145425	trans		O15444	19	8117651	8127534
Benjamin B. Sun, et al	rs214099	C	T	0.594	-0.19	0.03	1.7e-14	11	17291210	trans		O15444	19	8117651	8127534
Egil Ferkingstad, et al	rs74959615	A	G	0.0839	-1.12	0.0291156	1e-200	19	8121096	cis		O15444	19	8117651	8127534
Egil Ferkingstad, et al	rs1501908	G	C	0.3579	-0.09	0.00804886	5.01e-29	5	156398169	trans		O15444	19	8117651	8127534
Karsten Suhre, et al	rs3848570	T	C	0.05	-0.917	0.096	7.6e-21	19	8145928	cis		O15444	19	8117651	8127534
Egil Ferkingstad, et al	rs214068	T	C	0.4104	0.15	0.0084417	1.23e-70	11	17305650	trans		O15444	19	8117651	8127534
Alexander Gudjonsson, et al	rs7946010	A	NA	0.4631	0.166655	0.01928	5.43e-18	11	17176057	trans		O15444	19	8117651	8127534
Benjamin B. Sun, et al	rs74959615	A	G	0.078	-0.97	0.04	5.2e-114	19	8121096	cis		O15444	19	8117651	8127534
Egil Ferkingstad, et al	rs12718462	C	T	0.076	0.1	0.0159603	3.72e-10	11	116705719	trans		O15444	19	8117651	8127534
Egil Ferkingstad, et al	rs12983058	T	G	0.2941	-0.06	0.00865633	4.17e-12	19	51642784	trans		O15444	19	8117651	8127534
Alexander Gudjonsson, et al	rs74959615	A	NA	0.07762	-1.23046	0.0321207	1e-200	19	8121096	cis		O15444	19	8117651	8127534
Egil Ferkingstad, et al	rs3775296	A	C	0.1961	-0.5	0.012998	1e-200	4	186997767	cis		O15455	4	186990306	187009223
Egil Ferkingstad, et al	rs77818310	C	T	0.1038	-0.08	0.0131821	1.29e-09	6	24464026	trans		O15460	5	131527531	131631008
Benjamin B. Sun, et al	rs112689088	C	T	0.098	-1.52	0.03	1e-200	17	34307457	cis		O15467	17	34303529	34308532
Egil Ferkingstad, et al	rs2268078	G	A	0.358	-0.05	0.0080216	4.57e-10	20	32596704	trans		O15467	17	34303529	34308532
Alexander Gudjonsson, et al	rs112689088	C	NA	0.07894	-1.44696	0.0283016	1e-200	17	34307457	cis		O15467	17	34303529	34308532
Karsten Suhre, et al	rs33995560	C	T	0.08	-1.393	0.06	1.9e-95	17	34303771	cis		O15467	17	34303529	34308532
Arthur Gilly, et al	rs112689088	C	T	0.064	-1.502	0.042	1e-200	17	34307457	cis		O15467	17	34303529	34308532
Egil Ferkingstad, et al	rs1635277	A	G	0.182	0.14	0.0109018	9.55e-38	17	34302190	cis		O15467	17	34303529	34308532
Egil Ferkingstad, et al	rs342290	C	A	0.4513	-0.06	0.00844085	1.17e-12	7	106367604	trans		O15525	17	79876146	79885590
Egil Ferkingstad, et al	rs123698	G	C	0.4238	-0.06	0.00765483	4.57e-15	19	807442	trans		O15533	6	33267471	33282164
Alexander Gudjonsson, et al	rs12898075	G	NA	0.282	-0.197827	0.0197769	1.48e-23	14	85808118	cis		O43155	14	85996488	86095034
Egil Ferkingstad, et al	rs7142199	T	C	0.1531	-0.2	0.0114763	5.13e-68	14	86190799	cis		O43155	14	85996488	86095034
Egil Ferkingstad, et al	rs1767407	A	G	0.2845	-0.09	0.00920742	1.45e-22	14	85679926	cis		O43155	14	85996488	86095034
Benjamin B. Sun, et al	rs17796777	C	A	0.286	-0.24	0.03	1.5e-17	14	85806774	cis		O43155	14	85996488	86095034
Egil Ferkingstad, et al	rs36101989	T	G	0.2813	-0.27	0.0089602	1.78e-199	14	85809829	cis		O43155	14	85996488	86095034
Egil Ferkingstad, et al	rs6110389	T	A	0.2891	-0.08	0.0103291	9.55e-15	20	14671213	trans		O43155	14	85996488	86095034
Egil Ferkingstad, et al	rs150816167	C	T	0.0463	0.14	0.0199741	2.4e-12	1	179571862	trans		O43155	14	85996488	86095034
Egil Ferkingstad, et al	rs3748770	A	G	0.2593	0.14	0.00957891	2.24e-48	1	82265905	trans		O43155	14	85996488	86095034
Robert F. Hillary, et al	rs4904262	T	C	0.16	-0.59	0.07	3.39e-17	14	86064367	cis		O43155	14	85996488	86095034
Egil Ferkingstad, et al	rs1535	G	A	0.3879	-0.05	0.0081353	7.94e-10	11	61597972	trans		O43175	1	120202421	120286838
Egil Ferkingstad, et al	rs2635536	A	C	0.1786	0.05	0.00814014	8.13e-10	14	20396665	trans		O43181	5	52856463	52979168
Egil Ferkingstad, et al	rs10801556	A	G	0.3973	-1.01	0.026256	1e-200	1	196660464	trans		O43181	5	52856463	52979168
Egil Ferkingstad, et al	rs114206881	T	C	0.0058	0.28	0.0418775	2.29e-11	4	133940997	trans		O43181	5	52856463	52979168
Alexander Gudjonsson, et al	rs1250232	C	NA	0.3167	-0.182339	0.0201352	1.36e-19	2	216306635	trans		O43181	5	52856463	52979168
Benjamin B. Sun, et al	rs10801553	C	A	0.613	0.87	0.02	1e-200	1	196655743	trans		O43181	5	52856463	52979168
Alexander Gudjonsson, et al	rs11244755	T	NA	0.3068	0.185712	0.0189247	9.88e-23	10	127687017	cis		O43184	10	127700950	128077024
Egil Ferkingstad, et al	rs56915529	T	C	0.3297	0.12	0.00889289	1.7e-41	19	51635745	cis		O43240	19	51515995	51523431
Alexander Gudjonsson, et al	rs57392237	C	NA	0.05614	0.628316	0.0393306	1.9e-57	19	51479722	cis		O43240	19	51515995	51523431
Egil Ferkingstad, et al	rs7255834	C	T	0.0729	0.53	0.0168321	1e-200	19	51521876	cis		O43240	19	51515995	51523431
Arthur Gilly, et al	rs2569454	T	C	0.41	-0.651	0.025	2.51e-154	19	51523203	cis		O43240	19	51515995	51523431
Alexander Gudjonsson, et al	rs3760738	A	NA	0.4086	-0.417866	0.0181446	2.35e-117	19	51523897	cis		O43240	19	51515995	51523431
Egil Ferkingstad, et al	rs11669237	G	C	0.3621	-0.07	0.00896044	5.62e-15	19	51533417	cis		O43240	19	51515995	51523431
Egil Ferkingstad, et al	rs17173698	A	G	0.0188	-0.39	0.0305308	2.29e-37	10	89468953	trans		O43252	4	108511433	108641608
Egil Ferkingstad, et al	rs2255683	A	G	0.4344	0.13	0.00826798	1.05e-55	10	89419910	trans		O43252	4	108511433	108641608
Alexander Gudjonsson, et al	rs75349084	A	NA	0.0137	0.157136	0.0227673	5.13e-12	2	18002540	trans		O43252	4	108511433	108641608
Egil Ferkingstad, et al	rs9411365	G	C	0.0691	0.12	0.0158134	3.24e-14	9	136118268	trans		O43278	15	41136216	41150405
Egil Ferkingstad, et al	rs9438975	A	G	0.4397	-0.4	0.0103984	1e-200	1	39350591	trans		O43278	15	41136216	41150405
Alexander Gudjonsson, et al	rs17658212	T	NA	0.04508	-0.358457	0.042277	2.28e-17	15	41145919	cis		O43278	15	41136216	41150405
Karsten Suhre, et al	rs4494114	C	T	0.44	-0.399	0.042	1.9e-20	1	39339682	trans		O43278	15	41136216	41150405
Egil Ferkingstad, et al	rs2419900	C	T	0.4522	-0.06	0.00766615	5.01e-15	2	60514364	trans		O43278	15	41136216	41150405
Egil Ferkingstad, et al	rs17658212	T	C	0.0475	-0.4	0.0194503	5.62e-94	15	41145919	cis		O43278	15	41136216	41150405
Egil Ferkingstad, et al	rs6479305	G	C	0.082	0.1	0.0156842	1.82e-10	9	108069162	trans		O43278	15	41136216	41150405
Benjamin B. Sun, et al	rs9439082	A	G	0.46	-0.35	0.02	1.2e-47	1	39344055	trans		O43278	15	41136216	41150405
Alexander Gudjonsson, et al	rs9438973	A	NA	0.4429	-0.34547	0.0173199	1.61e-88	1	39344879	trans		O43278	15	41136216	41150405
Alexander Gudjonsson, et al	rs71354995	G	NA	0.2378	-1.01093	0.0174155	1e-200	19	38791841	cis		O43291	19	38734675	38783254
Benjamin B. Sun, et al	rs71354995	G	A	0.243	-0.99	0.02	1e-200	19	38791841	cis		O43291	19	38734675	38783254
Egil Ferkingstad, et al	rs71354995	G	A	0.2387	-0.69	0.0179373	1e-200	19	38791841	cis		O43291	19	38734675	38783254
Karsten Suhre, et al	rs8112211	T	C	0.25	-0.947	0.043	1e-88	19	38824581	cis		O43291	19	38734675	38783254
Egil Ferkingstad, et al	rs33950747	T	C	0.0844	0.14	0.0144054	2.51e-22	19	36339247	trans		O43300	5	138204612	138211057
Egil Ferkingstad, et al	rs6664906	C	T	0.4703	-0.1	0.00844531	2.4e-32	1	31354813	trans		O43300	5	138204612	138211057
Alexander Gudjonsson, et al	rs10770	C	NA	0.1392	0.206435	0.0261318	2.79e-15	3	186389559	trans		O43353	8	90769975	90803291
Alexander Gudjonsson, et al	rs1323523	A	NA	0.1481	0.179712	0.0256911	2.65e-12	9	95393049	trans		O43353	8	90769975	90803291
Alexander Gudjonsson, et al	rs2229498	G	NA	0.1609	0.343049	0.0246439	4.77e-44	10	70856852	trans		O43353	8	90769975	90803291
Egil Ferkingstad, et al	rs10992376	G	T	0.1371	0.08	0.011456	2.88e-12	9	95340760	trans		O43353	8	90769975	90803291
Egil Ferkingstad, et al	rs160438	G	A	0.1329	0.08	0.0111945	8.91e-13	8	90656140	cis		O43353	8	90769975	90803291
Egil Ferkingstad, et al	rs6686805	C	A	0.349	-0.08	0.00790979	4.79e-24	1	169512643	trans		O43402	16	85805364	85833214
Egil Ferkingstad, et al	rs4671605	C	T	0.2776	0.07	0.00998704	2.4e-12	2	64887382	trans		O43405	14	31343720	31364271
Alexander Gudjonsson, et al	rs117309559	G	NA	0.02219	0.486264	0.0647267	5.8e-14	14	31030304	cis		O43405	14	31343720	31364271
Egil Ferkingstad, et al	rs60377712	C	A	0.2793	0.06	0.0092088	7.24e-11	19	58373051	trans		O43405	14	31343720	31364271
Egil Ferkingstad, et al	rs62512394	T	C	0.1857	0.08	0.0110062	3.63e-13	8	106201036	trans		O43405	14	31343720	31364271
Alexander Gudjonsson, et al	rs342275	T	NA	0.4416	0.163432	0.0188587	4.47e-18	7	106359216	trans		O43405	14	31343720	31364271
Egil Ferkingstad, et al	rs1057881	G	A	0.3823	-0.06	0.00900102	2.63e-11	14	103059220	trans		O43405	14	31343720	31364271
Egil Ferkingstad, et al	rs1769758	T	G	0.4557	0.07	0.0088719	3.02e-15	10	80898969	trans		O43405	14	31343720	31364271
Benjamin B. Sun, et al	rs34907608	A	G	0.119	0.48	0.04	1e-38	14	31330413	cis		O43405	14	31343720	31364271
Alexander Gudjonsson, et al	rs6427756	A	NA	0.254	-0.162963	0.0218108	7.92e-14	1	199000727	trans		O43405	14	31343720	31364271
Egil Ferkingstad, et al	rs342299	T	C	0.4539	0.08	0.00839314	1.55e-21	7	106373718	trans		O43405	14	31343720	31364271
Egil Ferkingstad, et al	rs61269268	C	A	0.2045	-0.08	0.010298	7.94e-15	14	92241352	trans		O43405	14	31343720	31364271
Egil Ferkingstad, et al	rs10761739	C	G	0.4357	0.06	0.00779705	1.41e-14	10	65062008	trans		O43405	14	31343720	31364271
Alexander Gudjonsson, et al	rs7159420	G	NA	0.1191	0.512577	0.0291835	4.65e-69	14	31314355	cis		O43405	14	31343720	31364271
Egil Ferkingstad, et al	rs28400019	A	G	0.1195	0.44	0.0129702	1e-200	14	31343494	cis		O43405	14	31343720	31364271
Egil Ferkingstad, et al	rs4414033	G	A	0.3931	-0.06	0.00911261	4.57e-11	1	156406853	trans		O43405	14	31343720	31364271
Egil Ferkingstad, et al	rs7785014	T	C	0.2888	-0.06	0.00885833	1.26e-11	7	137881690	trans		O43424	4	93225550	94695707
Egil Ferkingstad, et al	rs142279279	A	G	0.0836	-0.11	0.0150436	2.63e-13	2	119716505	trans		O43424	4	93225550	94695707
Egil Ferkingstad, et al	rs12798553	A	G	0.219	0.06	0.00982091	1e-09	11	123353693	trans		O43424	4	93225550	94695707
Egil Ferkingstad, et al	rs116446171	G	C	0.0236	0.24	0.0281137	1.38e-17	6	484453	trans		O43424	4	93225550	94695707
Egil Ferkingstad, et al	rs2476601	A	G	0.1332	-0.08	0.012404	1.12e-10	1	114377568	trans		O43424	4	93225550	94695707
Egil Ferkingstad, et al	rs567189	G	C	0.3617	-0.26	0.00903125	2.95e-182	20	3682730	trans		O43424	4	93225550	94695707
Benjamin B. Sun, et al	rs6037651	T	C	0.582	0.27	0.02	2.4e-27	20	3686436	trans		O43424	4	93225550	94695707
Egil Ferkingstad, et al	rs2511737	C	A	0.2769	-0.08	0.00943022	2.19e-17	8	103580527	trans		O43424	4	93225550	94695707
Egil Ferkingstad, et al	rs112763553	A	G	0.1484	-0.08	0.0122331	6.17e-11	14	106175675	trans		O43424	4	93225550	94695707
Alexander Gudjonsson, et al	rs6139182	T	NA	0.3887	-0.252586	0.0192975	3.8e-39	20	3689420	trans		O43424	4	93225550	94695707
Benjamin B. Sun, et al	rs117804109	C	T	0.024	0.65	0.09	5.8e-14	14	106721892	trans		O43424	4	93225550	94695707
Egil Ferkingstad, et al	rs11082304	G	T	0.4804	0.09	0.00772003	2.09e-31	18	20720973	trans		O43427	11	65651212	65656010
Alexander Gudjonsson, et al	rs143187056	T	NA	0.08327	-0.450877	0.0333841	1.45e-41	1	19626285	cis		O43488	1	19630459	19638640
Egil Ferkingstad, et al	rs61766662	C	T	0.3241	-0.15	0.00857811	1.82e-68	1	19657013	cis		O43488	1	19630459	19638640
Benjamin B. Sun, et al	rs55636108	C	T	0.212	0.33	0.03	2.6e-29	3	186381262	trans		O43505	11	66112843	66115163
Alexander Gudjonsson, et al	rs56112115	A	NA	0.1656	0.211903	0.0254563	8.49e-17	3	186378731	trans		O43505	11	66112843	66115163
Egil Ferkingstad, et al	rs2127870	G	C	0.171	0.09	0.0108658	1.2e-16	14	65796846	trans		O43508	17	7452208	7464925
Egil Ferkingstad, et al	rs80067372	A	G	0.3055	0.37	0.00961853	1e-200	17	7452752	cis		O43508	17	7452208	7464925
Benjamin B. Sun, et al	rs12941509	G	C	0.279	0.39	0.03	2.2e-49	17	7448288	cis		O43508	17	7452208	7464925
Alexander Gudjonsson, et al	rs80067372	A	NA	0.2957	0.802116	0.0176378	1e-200	17	7452752	cis		O43508	17	7452208	7464925
Alexander Gudjonsson, et al	rs9635249	A	NA	0.1772	0.184771	0.0248247	9.84e-14	14	65797784	trans		O43508	17	7452208	7464925
Egil Ferkingstad, et al	rs3813498	C	T	0.1804	0.06	0.00981501	9.77e-10	6	108944165	cis		O43524	6	108881038	109005977
Benjamin B. Sun, et al	rs3787480	A	G	0.149	-0.24	0.03	2.3e-12	20	3016895	cis		O43555	20	3024268	3026393
Egil Ferkingstad, et al	rs413141	A	G	0.142	0.17	0.0113304	6.92e-51	19	6675989	cis		O43557	19	6663148	6670599
Lasse Folkersen, et al	rs344560	C	T	0.96	0.75	0.0860935	3e-18	19	6665020	cis		O43557	19	6663148	6670599
Alexander Gudjonsson, et al	rs413141	A	NA	0.1389	0.194464	0.0263077	1.45e-13	19	6675989	cis		O43557	19	6663148	6670599
Egil Ferkingstad, et al	rs113556713	G	T	0.1086	0.2	0.0128713	1.91e-54	14	106390569	trans		O43561	16	28996147	29002104
Egil Ferkingstad, et al	rs929130	A	G	0.2791	0.09	0.00839322	7.94e-27	1	169514779	trans		O43567	3	149530495	149679926
Alexander Gudjonsson, et al	rs72625027	A	NA	0.1146	0.248958	0.0279666	5.49e-19	3	186388810	trans		O43567	3	149530495	149679926
Benjamin B. Sun, et al	rs59123177	A	G	0.351	0.26	0.03	5.4e-25	3	186391274	trans		O43567	3	149530495	149679926
Egil Ferkingstad, et al	rs59123177	A	G	0.3171	0.06	0.00780901	1.55e-14	3	186391274	trans		O43567	3	149530495	149679926
Egil Ferkingstad, et al	rs144767533	C	T	0.0924	-0.16	0.0140052	3.16e-30	6	43186138	cis		O43598	6	43193367	43197222
Egil Ferkingstad, et al	rs150813342	T	C	0.0163	-0.21	0.0322994	7.94e-11	9	135864513	trans		O43639	2	106361354	106510730
Egil Ferkingstad, et al	rs11147139	A	G	0.2449	0.08	0.00965847	1.2e-16	12	133457651	trans		O43683	2	111395275	111435691
Karsten Suhre, et al	rs2124910	T	C	0.41	0.653	0.043	2.7e-46	19	52025247	cis		O43699	19	52022779	52035110
Alexander Gudjonsson, et al	rs12460678	T	NA	0.08053	0.977229	0.0315467	1e-200	19	52018951	cis		O43699	19	52022779	52035110
Egil Ferkingstad, et al	rs148934624	A	G	0.0143	-0.31	0.0313793	5.13e-23	19	52033760	cis		O43699	19	52022779	52035110
Egil Ferkingstad, et al	rs35930480	A	G	0.0966	0.1	0.0143001	2.69e-12	16	72217681	trans		O43699	19	52022779	52035110
Egil Ferkingstad, et al	rs2005199	A	G	0.0812	0.71	0.0184572	1e-200	19	52033206	cis		O43699	19	52022779	52035110
Egil Ferkingstad, et al	rs35931837	T	C	0.1305	-0.17	0.0122169	5.13e-44	19	52033158	cis		O43699	19	52022779	52035110
Egil Ferkingstad, et al	rs62617068	A	C	0.0182	-0.74	0.028913	1.78e-144	19	52034549	cis		O43699	19	52022779	52035110
Egil Ferkingstad, et al	rs7523043	T	G	0.0347	0.52	0.0214685	1.32e-129	1	169530077	trans		O43704	4	70586880	70653679
Egil Ferkingstad, et al	rs6701330	C	T	0.3379	-0.32	0.00843516	1e-200	1	169501056	trans		O43704	4	70586880	70653679
Alexander Gudjonsson, et al	rs1557570	T	NA	0.335	-0.22496	0.0196977	3.3e-30	1	169507844	trans		O43704	4	70586880	70653679
Egil Ferkingstad, et al	rs7975	A	G	0.3128	1.15	0.0298954	1e-200	14	77793207	cis		O43708	14	77787227	77797940
Egil Ferkingstad, et al	rs545779157	T	C	0.004	0.31	0.050529	8.51e-10	17	6989296	trans		O43768	1	150573327	150602088
Alexander Gudjonsson, et al	rs141705179	A	NA	0.01291	-0.897555	0.0821669	8.89e-28	2	210745915	trans		O43813	2	211295973	211342376
Egil Ferkingstad, et al	rs3856343	A	C	0.4979	-0.07	0.00831201	3.72e-17	2	211335831	cis		O43813	2	211295973	211342376
Egil Ferkingstad, et al	rs74479613	T	C	0.0887	-0.16	0.0138699	8.71e-31	22	50963905	cis		O43819	22	50961997	50964868
Alexander Gudjonsson, et al	rs72850955	C	NA	0.09318	-0.31177	0.0324037	6.49e-22	11	1777037	trans		O43825	1	193148175	193155784
Egil Ferkingstad, et al	rs9635249	A	G	0.1706	-0.07	0.0103195	1.17e-11	14	65797784	trans		O43825	1	193148175	193155784
Egil Ferkingstad, et al	rs10071135	C	G	0.4785	-0.06	0.00856426	2.45e-12	5	122146978	trans		O43825	1	193148175	193155784
Egil Ferkingstad, et al	rs72850959	C	T	0.0979	-0.17	0.0137615	4.68e-35	11	1781808	trans		O43825	1	193148175	193155784
Egil Ferkingstad, et al	rs2457501	C	T	0.4399	-0.05	0.00793934	3.02e-10	5	83657961	cis		O43854	5	83236373	83680611
Egil Ferkingstad, et al	rs10434639	G	A	0.353	-0.06	0.00804056	8.51e-14	5	83210347	cis		O43854	5	83236373	83680611
Egil Ferkingstad, et al	rs59062328	A	C	0.1903	0.1	0.010292	2.57e-22	3	165488967	trans		O43854	5	83236373	83680611
Alexander Gudjonsson, et al	rs2765501	A	NA	0.4519	0.184597	0.0180865	1.86e-24	1	157804648	cis		O43866	1	157800704	157868046
Egil Ferkingstad, et al	rs72637119	T	G	0.0434	0.13	0.021447	1.35e-09	14	106319719	trans		O43866	1	157800704	157868046
Egil Ferkingstad, et al	rs73169649	C	T	0.1532	0.1	0.011714	1.38e-17	7	150908508	trans		O43866	1	157800704	157868046
Chen Yao, et al	rs2765501	G	A	0.608	-0.285	0.018	4.76e-54	1	157804648	cis		O43866	1	157800704	157868046
Egil Ferkingstad, et al	rs13043452	G	A	0.3527	-0.07	0.00890766	3.89e-15	20	3706114	trans		O43866	1	157800704	157868046
Egil Ferkingstad, et al	rs2765501	A	G	0.4669	0.3	0.00831987	1e-200	1	157804648	cis		O43866	1	157800704	157868046
Egil Ferkingstad, et al	rs7918238	G	A	0.4372	0.05	0.0080216	4.57e-10	10	3919081	trans		O43866	1	157800704	157868046
Egil Ferkingstad, et al	rs66782572	A	G	0.4385	0.06	0.00885398	1.23e-11	3	52567617	trans		O43897	4	166794410	167025047
Egil Ferkingstad, et al	rs3815916	T	G	0.4374	0.05	0.00822376	1.2e-09	5	54252825	trans		O43897	4	166794410	167025047
Benjamin B. Sun, et al	rs8176747	G	C	0.067	0.52	0.05	2e-26	9	136131315	trans		O43897	4	166794410	167025047
Egil Ferkingstad, et al	rs1903176	A	T	0.3621	-0.06	0.00884964	1.2e-11	4	166664102	cis		O43897	4	166794410	167025047
Benjamin B. Sun, et al	rs7247412	C	T	0.271	-0.19	0.03	3.8e-12	19	52313868	trans		O43916	11	45670427	45687172
Egil Ferkingstad, et al	rs11242627	T	A	0.4614	-0.05	0.00746308	2.09e-11	5	106451600	trans		O43921	19	1286153	1301430
Egil Ferkingstad, et al	rs12166583	A	C	0.2652	-0.08	0.0097558	2.4e-16	22	30483964	trans		O43927	4	78432907	78532988
Egil Ferkingstad, et al	rs10849448	A	G	0.2842	0.05	0.00820882	1.12e-09	12	6493351	trans		O43927	4	78432907	78532988
Egil Ferkingstad, et al	rs543085239	A	C	0.0053	-0.35	0.0553561	2.57e-10	19	39826744	cis		O60234	19	39818993	39833012
Egil Ferkingstad, et al	rs11709525	T	C	0.3071	-0.24	0.00851121	6.17e-175	3	49690496	trans		O60235	4	68686594	68749750
Alexander Gudjonsson, et al	rs2084498	A	NA	0.4309	0.166623	0.0189904	1.72e-18	2	129048433	cis		O60243	2	128994290	129076151
Egil Ferkingstad, et al	rs840870	G	T	0.4317	0.15	0.00800016	1.95e-78	2	129066260	cis		O60243	2	128994290	129076151
Benjamin B. Sun, et al	rs34827544	T	C	0.157	-0.3	0.03	1.9e-18	2	129084425	cis		O60243	2	128994290	129076151
Egil Ferkingstad, et al	rs17282078	A	T	0.0961	-0.09	0.0137117	5.25e-11	3	124481760	trans		O60243	2	128994290	129076151
Egil Ferkingstad, et al	rs907866	G	A	0.4942	0.07	0.00862112	4.68e-16	2	20371380	trans		O60243	2	128994290	129076151
Egil Ferkingstad, et al	rs6952090	C	T	0.3452	-0.05	0.00805428	5.37e-10	7	129922498	trans		O60243	2	128994290	129076151
Egil Ferkingstad, et al	rs74705037	A	G	0.0271	0.86	0.0254067	1e-200	19	51504808	cis		O60259	19	51499263	51505967
Egil Ferkingstad, et al	rs1122466	G	A	0.0359	-0.5	0.0225894	1.48e-108	19	51491464	cis		O60259	19	51499263	51505967
Egil Ferkingstad, et al	rs121908120	A	T	0.026	-0.16	0.025684	4.68e-10	2	219755011	trans		O60259	19	51499263	51505967
Benjamin B. Sun, et al	rs74705037	A	G	0.045	0.66	0.06	1.1e-28	19	51504808	cis		O60259	19	51499263	51505967
Egil Ferkingstad, et al	rs2659091	A	G	0.3955	-0.07	0.00836305	5.75e-17	19	51446530	cis		O60259	19	51499263	51505967
Alexander Gudjonsson, et al	rs10410942	C	NA	0.03589	-0.475787	0.0484104	8.51e-23	19	51503653	cis		O60259	19	51499263	51505967
Egil Ferkingstad, et al	rs41264207	T	C	0.0676	-0.19	0.0189212	1e-23	2	160707075	cis		O60449	2	160628362	160761260
Egil Ferkingstad, et al	rs62175229	C	T	0.4491	-0.34	0.00934961	1e-200	2	160677559	cis		O60449	2	160628362	160761260
Egil Ferkingstad, et al	rs56287412	T	C	0.4334	-0.05	0.00774832	1.1e-10	7	17978828	trans		O60462	2	206546714	206662857
Egil Ferkingstad, et al	rs16837641	A	G	0.3097	0.11	0.0087663	4.07e-36	2	206634869	cis		O60462	2	206546714	206662857
Benjamin B. Sun, et al	rs16837641	A	G	0.322	0.21	0.03	1.1e-14	2	206634869	cis		O60462	2	206546714	206662857
Egil Ferkingstad, et al	rs16837000	T	G	0.1971	-0.16	0.0105653	8.32e-52	2	205995406	trans		O60462	2	206546714	206662857
Egil Ferkingstad, et al	rs78111814	C	T	0.0581	0.33	0.0173275	7.24e-81	21	42060498	cis		O60469	21	41382926	42219065
Egil Ferkingstad, et al	rs41296190	A	G	0.0191	-0.34	0.0301111	1.45e-29	1	118065541	cis		O60476	1	117910071	118071494
Egil Ferkingstad, et al	rs73013841	T	C	0.112	-0.3	0.013473	7.76e-110	1	117854911	cis		O60476	1	117910071	118071494
Alexander Gudjonsson, et al	rs41296190	A	NA	0.02192	-0.426187	0.0626653	1.04e-11	1	118065541	cis		O60476	1	117910071	118071494
Egil Ferkingstad, et al	rs6672758	C	T	0.1896	-0.07	0.0108476	1.1e-10	1	230303512	trans		O60476	1	117910071	118071494
Alexander Gudjonsson, et al	rs111711406	C	NA	0.1124	-0.29378	0.0289801	3.77e-24	1	117878070	cis		O60476	1	117910071	118071494
Egil Ferkingstad, et al	rs7972001	T	C	0.0317	-0.57	0.0236854	5.75e-128	12	94623502	cis		O60486	12	94542499	94701451
Benjamin B. Sun, et al	rs115651556	A	G	0.014	-2.14	0.1	2.1e-100	12	94613898	cis		O60486	12	94542499	94701451
Egil Ferkingstad, et al	rs10893501	G	A	0.1028	-0.14	0.0138022	3.55e-24	11	126251033	trans		O60486	12	94542499	94701451
Alexander Gudjonsson, et al	rs7958289	A	NA	0.03218	-0.559151	0.0514639	1.69e-27	12	94632026	cis		O60486	12	94542499	94701451
Egil Ferkingstad, et al	rs34565975	C	G	0.007	0.5	0.0489689	1.78e-24	12	94603406	cis		O60486	12	94542499	94701451
Egil Ferkingstad, et al	rs57244134	A	G	0.0173	-0.43	0.0300262	1.62e-46	12	94661218	cis		O60486	12	94542499	94701451
Alexander Gudjonsson, et al	rs115651556	A	NA	0.01353	-1.98517	0.0757572	2.37e-151	12	94613898	cis		O60486	12	94542499	94701451
Karsten Suhre, et al	rs2361355	G	A	0.41	-0.464	0.042	8.6e-27	12	94630029	cis		O60486	12	94542499	94701451
Egil Ferkingstad, et al	rs12099925	G	A	0.0494	-0.24	0.0191879	6.76e-36	12	94623371	cis		O60486	12	94542499	94701451
Egil Ferkingstad, et al	rs115651556	A	G	0.0148	-2.04	0.0530319	1e-200	12	94613898	cis		O60486	12	94542499	94701451
Egil Ferkingstad, et al	rs145478311	A	C	0.3677	0.07	0.0103398	1.29e-11	1	196784085	trans		O60487	11	118124118	118135251
Benjamin B. Sun, et al	rs662	C	T	0.283	0.53	0.03	1.3e-93	7	94937446	trans		O60499	19	13254872	13261197
Egil Ferkingstad, et al	rs4846923	T	G	0.2588	-0.06	0.00914115	5.25e-11	1	230307222	trans		O60507	7	65670186	65885530
Alexander Gudjonsson, et al	rs313829	A	NA	0.3206	-0.284798	0.0194335	1.25e-48	7	65552497	cis		O60507	7	65670186	65885530
Benjamin B. Sun, et al	rs313829	G	A	0.689	0.23	0.03	1.1e-18	7	65552497	cis		O60507	7	65670186	65885530
Egil Ferkingstad, et al	rs1796225	C	G	0.3797	0.2	0.0112214	4.68e-71	7	66038363	cis		O60507	7	65670186	65885530
Egil Ferkingstad, et al	rs11075921	T	C	0.1788	0.08	0.0113153	1.55e-12	16	72132129	trans		O60507	7	65670186	65885530
Alexander Gudjonsson, et al	rs118154962	C	NA	0.02219	0.0958184	0.0136356	2.11e-12	13	97603583	trans		O60512	1	161141100	161147287
Egil Ferkingstad, et al	rs4237446	C	T	0.1965	0.08	0.0107823	1.17e-13	10	15241923	cis		O60551	10	15144583	15210692
Egil Ferkingstad, et al	rs2293582	A	G	0.1575	0.82	0.0213167	1e-200	15	33010412	cis		O60565	15	33010175	33026870
Alexander Gudjonsson, et al	rs41281013	G	NA	0.01635	-0.513945	0.0727714	1.64e-12	7	100855215	cis		O60568	7	100849258	100861701
Egil Ferkingstad, et al	rs1630171	G	A	0.1527	0.28	0.0111604	6.61e-139	9	33234039	cis		O60575	9	33218363	33248565
Egil Ferkingstad, et al	rs75118229	C	A	0.0306	-0.21	0.0231946	1.38e-19	3	119322976	trans		O60602	1	223282748	223316624
Egil Ferkingstad, et al	rs1525838	G	A	0.1939	0.31	0.0101923	1e-200	3	119323013	trans		O60602	1	223282748	223316624
Egil Ferkingstad, et al	rs4149056	C	T	0.1595	-0.09	0.0113819	2.63e-15	12	21331549	trans		O60602	1	223282748	223316624
Egil Ferkingstad, et al	rs1403631	A	T	0.2314	-0.17	0.00981587	3.39e-67	3	119358319	trans		O60602	1	223282748	223316624
Egil Ferkingstad, et al	rs28427460	C	G	0.4493	-0.06	0.00886269	1.29e-11	16	88082568	trans		O60602	1	223282748	223316624
Egil Ferkingstad, et al	rs9738226	A	G	0.3536	0.07	0.00817438	1.1e-17	12	121423659	trans		O60602	1	223282748	223316624
Egil Ferkingstad, et al	rs72758947	G	A	0.1613	-0.16	0.0116467	6.03e-43	1	207087053	cis		O60667	1	207077731	207096592
Egil Ferkingstad, et al	rs757024	C	G	0.4306	-0.06	0.00826524	3.89e-13	22	30471679	trans		O60667	1	207077731	207096592
Egil Ferkingstad, et al	rs9909593	A	G	0.4957	0.07	0.00898047	6.46e-15	17	37970149	trans		O60667	1	207077731	207096592
Egil Ferkingstad, et al	rs12166430	G	A	0.114	-0.08	0.0129322	6.17e-10	22	42294176	trans		O60667	1	207077731	207096592
Egil Ferkingstad, et al	rs4328343	G	A	0.3279	-0.07	0.00900739	7.76e-15	14	106198080	trans		O60667	1	207077731	207096592
Egil Ferkingstad, et al	rs2511713	G	A	0.2772	-0.07	0.0100801	3.8e-12	8	103577865	trans		O60667	1	207077731	207096592
Egil Ferkingstad, et al	rs735665	A	G	0.1699	0.08	0.0108948	2.09e-13	11	123361397	trans		O60667	1	207077731	207096592
Egil Ferkingstad, et al	rs3807306	G	T	0.4932	-0.05	0.00814499	8.32e-10	7	128580680	trans		O60667	1	207077731	207096592
Egil Ferkingstad, et al	rs2308957	T	C	0.0083	-0.29	0.0435713	2.82e-11	5	34911884	cis		O60671	5	34905369	34919094
Benjamin B. Sun, et al	rs3775298	G	A	0.513	-0.27	0.02	5.2e-28	4	187150478	trans		O60674	9	4985033	5128183
Egil Ferkingstad, et al	rs966149336	A	G	0.0014	-0.76	0.110851	7.08e-12	9	34823118	trans		O60674	9	4985033	5128183
Egil Ferkingstad, et al	rs1635276	G	A	0.182	0.08	0.0120565	3.24e-11	17	34302176	trans		O60676	20	23471738	23476655
Egil Ferkingstad, et al	rs3748338	T	A	0.1545	0.09	0.0119592	5.25e-14	14	21167576	trans		O60676	20	23471738	23476655
Benjamin B. Sun, et al	rs112689088	C	T	0.098	-1.11	0.04	6.2e-186	17	34307457	trans		O60676	20	23471738	23476655
Alexander Gudjonsson, et al	rs112689088	C	NA	0.07894	-0.930972	0.0318204	3.65e-188	17	34307457	trans		O60676	20	23471738	23476655
Egil Ferkingstad, et al	rs140904849	T	C	0.0279	0.18	0.0241315	8.71e-14	1	32442768	cis		O60684	1	32573639	32642169
Egil Ferkingstad, et al	rs10008031	A	G	0.4274	-0.3	0.00830504	1e-200	4	39537152	cis		O60701	4	39500375	39529931
Egil Ferkingstad, et al	rs118095417	G	A	0.017	0.19	0.0311935	1.12e-09	22	26992852	cis		O60704	22	26921458	26992681
Benjamin B. Sun, et al	rs115478735	T	A	0.178	0.32	0.03	7.9e-24	9	136149711	trans		O60704	22	26921458	26992681
Egil Ferkingstad, et al	rs2283824	A	G	0.3512	0.15	0.00862812	1.07e-67	22	26924456	cis		O60704	22	26921458	26992681
Benjamin B. Sun, et al	rs2283824	A	G	0.417	0.24	0.02	6e-23	22	26924456	cis		O60704	22	26921458	26992681
Alexander Gudjonsson, et al	rs4516002	A	NA	0.1589	0.18812	0.0245857	1.98e-14	11	116999059	trans		O60704	22	26921458	26992681
Alexander Gudjonsson, et al	rs4275	G	NA	0.3612	0.151157	0.0188503	1.07e-15	22	26921725	cis		O60704	22	26921458	26992681
Egil Ferkingstad, et al	rs4657825	A	G	0.2434	-0.08	0.00971327	1.78e-16	1	196584321	trans		O60760	4	95219686	95264027
Egil Ferkingstad, et al	rs72665697	G	A	0.0343	-0.79	0.0217825	1e-200	4	95267347	cis		O60760	4	95219686	95264027
Egil Ferkingstad, et al	rs9307138	G	C	0.1898	0.24	0.0104226	2.51e-117	4	95209302	cis		O60760	4	95219686	95264027
Alexander Gudjonsson, et al	rs6857003	A	NA	0.1945	0.357133	0.023865	1.25e-50	4	95124902	cis		O60760	4	95219686	95264027
Benjamin B. Sun, et al	rs1965049	G	A	0.621	0.44	0.02	1.3e-71	4	95266204	cis		O60760	4	95219686	95264027
Alexander Gudjonsson, et al	rs72665697	G	NA	0.03554	-1.12415	0.0496718	2.12e-113	4	95267347	cis		O60760	4	95219686	95264027
Alexander Gudjonsson, et al	rs869896	T	NA	0.03103	-0.455507	0.0532406	1.17e-17	1	44448110	cis		O60909	1	44444615	44456840
Egil Ferkingstad, et al	rs2993619	T	C	0.0854	-0.09	0.0140614	1.55e-10	1	44455203	cis		O60909	1	44444615	44456840
Egil Ferkingstad, et al	rs34163180	C	G	0.4861	-0.06	0.00806354	1e-13	18	44293739	trans		O60909	1	44444615	44456840
Egil Ferkingstad, et al	rs2770808	A	G	0.4718	-0.05	0.00800772	4.27e-10	9	33142412	trans		O60909	1	44444615	44456840
Egil Ferkingstad, et al	rs79401056	C	G	0.047	-0.13	0.0190162	8.13e-12	1	44460632	cis		O60909	1	44444615	44456840
Egil Ferkingstad, et al	rs3762423	C	T	0.0304	-0.55	0.022898	1.74e-127	1	44445667	cis		O60909	1	44444615	44456840
Benjamin B. Sun, et al	rs2286241	C	G	0.056	-0.67	0.05	3e-38	1	44440769	cis		O60909	1	44444615	44456840
Egil Ferkingstad, et al	rs11649114	G	A	0.1397	-0.08	0.0113981	2.24e-12	16	79924857	trans		O60911	9	99794940	99801925
Egil Ferkingstad, et al	rs1736147	A	G	0.425	0.05	0.00782912	1.7e-10	21	16813053	trans		O60911	9	99794940	99801925
Egil Ferkingstad, et al	rs2695294	G	A	0.4105	-0.12	0.00834313	6.61e-47	12	102087014	trans		O60911	9	99794940	99801925
Egil Ferkingstad, et al	rs45494802	T	A	0.0592	-0.1	0.0164977	1.35e-09	7	99333000	trans		O60911	9	99794940	99801925
Egil Ferkingstad, et al	rs117724680	C	T	0.0484	0.27	0.0187575	5.62e-47	9	99906465	cis		O60911	9	99794940	99801925
Egil Ferkingstad, et al	rs9349232	C	T	0.1142	-0.08	0.0129779	7.08e-10	6	42387426	trans		O60911	9	99794940	99801925
Egil Ferkingstad, et al	rs9370162	G	A	0.3976	0.11	0.00836824	1.82e-39	6	52728779	trans		O60911	9	99794940	99801925
Egil Ferkingstad, et al	rs7603621	A	G	0.2124	0.07	0.00959758	3.02e-13	2	113953984	trans		O60911	9	99794940	99801925
Alexander Gudjonsson, et al	rs117724680	C	NA	0.04924	0.296401	0.0433912	8.44e-12	9	99906465	cis		O60911	9	99794940	99801925
Egil Ferkingstad, et al	rs7793437	G	A	0.3357	-0.05	0.00825894	1.41e-09	7	28474345	trans		O60911	9	99794940	99801925
Egil Ferkingstad, et al	rs7852748	C	T	0.4852	-0.08	0.0095983	7.76e-17	9	99826120	cis		O60911	9	99794940	99801925
Egil Ferkingstad, et al	rs5030873	C	T	0.3385	0.07	0.00830403	3.47e-17	5	176815124	trans		O60911	9	99794940	99801925
Alexander Gudjonsson, et al	rs10920636	G	NA	0.4976	-0.201509	0.0177424	6.81e-30	1	203371989	trans		O60938	12	91444268	91451760
Egil Ferkingstad, et al	rs186033146	T	C	0.0428	-0.17	0.0207241	2.34e-16	12	104771636	trans		O60938	12	91444268	91451760
Egil Ferkingstad, et al	rs12756933	T	G	0.3363	-0.07	0.00826974	2.57e-17	1	203338525	trans		O60938	12	91444268	91451760
Egil Ferkingstad, et al	rs10920636	G	A	0.4918	-0.25	0.00824382	1e-200	1	203371989	trans		O60938	12	91444268	91451760
Egil Ferkingstad, et al	rs506317	C	T	0.4359	0.06	0.00846739	1.38e-12	1	196717153	trans		O60939	11	118032666	118047388
Egil Ferkingstad, et al	rs2300149	T	C	0.3908	-0.14	0.00819541	2e-65	3	52822921	trans		O60939	11	118032666	118047388
Egil Ferkingstad, et al	rs6602268	G	A	0.034	1.29	0.164035	3.72e-15	10	7764233	trans		O60939	11	118032666	118047388
Egil Ferkingstad, et al	rs1873388	A	G	0.3607	0.08	0.00852451	6.31e-21	3	126228953	trans		O60939	11	118032666	118047388
Egil Ferkingstad, et al	rs2099684	G	A	0.3089	0.41	0.0106584	1e-200	1	161500130	cis		O75015	1	161592986	161601753
Egil Ferkingstad, et al	rs58102398	G	A	0.1966	0.13	0.0100563	3.16e-38	14	66250157	trans		O75015	1	161592986	161601753
Egil Ferkingstad, et al	rs3088145	T	C	0.4054	0.06	0.00811343	1.41e-13	14	106170357	trans		O75015	1	161592986	161601753
Egil Ferkingstad, et al	rs12350739	G	A	0.3954	-0.05	0.00825894	1.41e-09	9	16885017	trans		O75015	1	161592986	161601753
Egil Ferkingstad, et al	rs3557	G	T	0.1083	-0.1	0.0145508	6.31e-12	1	161188893	cis		O75015	1	161592986	161601753
Egil Ferkingstad, et al	rs2028392	A	T	0.4588	-0.11	0.00803346	1.12e-42	3	98486551	trans		O75015	1	161592986	161601753
Karsten Suhre, et al	rs10919544	C	T	0.38	0.477	0.042	3.5e-28	1	161508763	cis		O75015	1	161592986	161601753
Egil Ferkingstad, et al	rs61989037	T	C	0.016	0.32	0.0330383	3.47e-22	14	65801099	trans		O75015	1	161592986	161601753
Egil Ferkingstad, et al	rs7789913	T	C	0.3694	-0.08	0.00819807	1.7e-22	7	50352695	trans		O75015	1	161592986	161601753
Alexander Gudjonsson, et al	rs2099684	G	NA	0.3066	0.388425	0.019937	1.54e-84	1	161500130	cis		O75015	1	161592986	161601753
Egil Ferkingstad, et al	rs7207683	A	G	0.3281	0.06	0.00949497	2.63e-10	17	74486343	trans		O75015	1	161592986	161601753
Egil Ferkingstad, et al	rs509227	A	C	0.4996	-0.07	0.00822552	1.74e-17	6	10535591	trans		O75015	1	161592986	161601753
Benjamin B. Sun, et al	rs10919543	G	A	0.324	0.44	0.03	3.2e-67	1	161508617	cis		O75015	1	161592986	161601753
Egil Ferkingstad, et al	rs6866614	A	G	0.3881	0.06	0.00842955	1.1e-12	5	131787137	trans		O75015	1	161592986	161601753
Egil Ferkingstad, et al	rs9420589	T	G	0.4533	0.06	0.00800808	6.76e-14	10	94450233	trans		O75015	1	161592986	161601753
Egil Ferkingstad, et al	rs73062686	A	G	0.107	-0.11	0.011682	4.68e-21	19	54674478	cis		O75022	19	54720147	54746602
Egil Ferkingstad, et al	rs3745410	G	A	0.0662	1.64	0.0426335	1e-200	19	54720896	cis		O75022	19	54720147	54746602
Egil Ferkingstad, et al	rs11668526	C	T	0.4026	0.7	0.0181972	1e-200	19	54749060	cis		O75022	19	54720147	54746602
Alexander Gudjonsson, et al	rs2027993	G	NA	0.4478	0.145767	0.0180174	5.95e-16	17	26706946	trans		O75022	19	54720147	54746602
Alexander Gudjonsson, et al	rs6509859	T	NA	0.2595	-0.666593	0.0198298	1e-200	19	54762408	cis		O75023	19	54754263	54761164
Alexander Gudjonsson, et al	rs2361796	G	NA	0.3506	-0.605627	0.0183138	1e-200	19	54754385	cis		O75023	19	54754263	54761164
Egil Ferkingstad, et al	rs6703791	C	T	0.1876	0.07	0.0114924	1.12e-09	1	117122130	cis		O75054	1	117117031	117210375
Egil Ferkingstad, et al	rs143770903	A	C	0.0193	0.27	0.0298714	1.58e-19	1	117119735	cis		O75054	1	117117031	117210375
Egil Ferkingstad, et al	rs4672497	G	C	0.2495	0.11	0.0098053	3.31e-29	2	62523565	trans		O75063	1	178994939	179045697
Egil Ferkingstad, et al	rs13013036	T	C	0.3306	-0.06	0.00911735	4.68e-11	2	62375013	trans		O75063	1	178994939	179045697
Egil Ferkingstad, et al	rs174528	C	T	0.4058	0.05	0.00772746	9.77e-11	11	61543499	trans		O75063	1	178994939	179045697
Egil Ferkingstad, et al	rs67498652	T	G	0.3794	0.09	0.00850194	3.47e-26	1	178995500	cis		O75063	1	178994939	179045697
Alexander Gudjonsson, et al	rs12471404	C	NA	0.02838	-0.640873	0.0561289	3.4e-30	2	207509762	cis		O75077	2	207308263	207485851
Alexander Gudjonsson, et al	rs1448903	G	NA	0.09963	0.517162	0.0309087	7.67e-63	2	207308961	cis		O75077	2	207308263	207485851
Benjamin B. Sun, et al	rs1921673	G	A	0.685	0.43	0.03	3.2e-64	2	207324282	cis		O75077	2	207308263	207485851
Egil Ferkingstad, et al	rs114051435	G	T	0.0258	-0.23	0.0245525	7.41e-21	2	207152278	cis		O75077	2	207308263	207485851
Egil Ferkingstad, et al	rs1448903	G	A	0.0981	0.63	0.0163775	1e-200	2	207308961	cis		O75077	2	207308263	207485851
Egil Ferkingstad, et al	rs7598482	T	C	0.3423	-0.25	0.00819579	1e-200	2	207340139	cis		O75077	2	207308263	207485851
Alexander Gudjonsson, et al	rs143219430	C	NA	0.02696	-0.817133	0.0568784	8.42e-47	2	207392258	cis		O75077	2	207308263	207485851
Alexander Gudjonsson, et al	rs11045856	G	NA	0.2222	-0.173262	0.0222751	7.35e-15	12	21350689	trans		O75077	2	207308263	207485851
Egil Ferkingstad, et al	rs1294437	T	C	0.3086	0.05	0.0079214	2.75e-10	6	6749789	trans		O75077	2	207308263	207485851
Egil Ferkingstad, et al	rs13417396	A	G	0.0395	0.3	0.0206912	1.23e-47	2	3679424	trans		O75078	17	42836399	42859214
Egil Ferkingstad, et al	rs12572683	G	A	0.2564	-0.08	0.00901026	6.76e-19	10	7652421	trans		O75078	17	42836399	42859214
Benjamin B. Sun, et al	rs13402475	G	C	0.808	-0.34	0.03	3.9e-26	2	3639909	trans		O75078	17	42836399	42859214
Egil Ferkingstad, et al	rs12763796	A	G	0.2504	-0.09	0.00888663	4.17e-24	10	7695768	trans		O75078	17	42836399	42859214
Egil Ferkingstad, et al	rs56201169	G	C	0.1997	0.22	0.00995945	3.98e-108	14	94755307	trans		O75094	5	168088745	168728133
Egil Ferkingstad, et al	rs187104477	T	C	0.0363	-0.25	0.0211271	2.63e-32	1	150349942	trans		O75094	5	168088745	168728133
Egil Ferkingstad, et al	rs2306029	T	C	0.4455	0.42	0.0109183	1e-200	11	46893108	cis		O75096	11	46878419	46940193
Egil Ferkingstad, et al	rs6840113	A	G	0.3814	0.06	0.00842955	1.1e-12	4	121936507	trans		O75096	11	46878419	46940193
Egil Ferkingstad, et al	rs62061425	G	A	0.2163	0.07	0.00949715	1.7e-13	17	7073091	trans		O75096	11	46878419	46940193
Egil Ferkingstad, et al	rs7850844	A	G	0.0509	-0.12	0.0177868	1.51e-11	9	139840543	trans		O75096	11	46878419	46940193
Egil Ferkingstad, et al	rs34230945	G	A	0.0343	0.17	0.0211269	8.51e-16	17	40996656	cis		O75106	17	40996617	41002724
Egil Ferkingstad, et al	rs56124762	G	A	0.254	-0.08	0.00922566	4.27e-18	21	45658474	cis		O75144	21	45642874	45660849
Alexander Gudjonsson, et al	rs2847224	A	NA	0.415	-0.144229	0.0187885	1.64e-14	21	45660835	cis		O75144	21	45642874	45660849
Benjamin B. Sun, et al	rs11558819	T	C	0.269	-0.58	0.03	3.5e-108	21	45656774	cis		O75144	21	45642874	45660849
Alexander Gudjonsson, et al	rs11558819	T	NA	0.2585	-0.76242	0.0184999	1e-200	21	45656774	cis		O75144	21	45642874	45660849
Egil Ferkingstad, et al	rs12668458	C	T	0.4385	0.05	0.0079214	2.75e-10	7	157145474	cis		O75190	7	157128075	157210133
Egil Ferkingstad, et al	rs4148325	T	C	0.3195	0.08	0.00834514	9.12e-22	2	234673309	trans		O75324	16	11762270	11773015
Egil Ferkingstad, et al	rs78994380	A	C	0.1125	-0.13	0.013246	9.77e-23	15	74692412	cis		O75326	15	74701630	74726808
Egil Ferkingstad, et al	rs3864105	A	G	0.435	0.13	0.00864504	4.17e-51	3	186656535	trans		O75326	15	74701630	74726808
Egil Ferkingstad, et al	rs607268	C	T	0.3389	-0.1	0.00884355	1.2e-29	1	57379672	trans		O75340	5	271736	353971
Egil Ferkingstad, et al	rs62330028	A	G	0.0422	0.14	0.021013	2.69e-11	5	319157	cis		O75340	5	271736	353971
Egil Ferkingstad, et al	rs174536	C	A	0.3909	-0.08	0.00921174	3.8e-18	11	61551927	trans		O75347	5	76986991	77164604
Egil Ferkingstad, et al	rs6050446	A	G	0.0316	-0.34	0.0235193	2.29e-47	20	25195509	cis		O75354	20	25176329	25207365
Alexander Gudjonsson, et al	rs117818304	C	NA	0.05437	-1.02264	0.0385489	4.56e-155	14	74474396	cis		O75356	14	74424713	74486102
Egil Ferkingstad, et al	rs113768127	C	T	0.0547	-0.91	0.0236564	1e-200	14	74467839	cis		O75356	14	74424713	74486102
Egil Ferkingstad, et al	rs9302635	C	T	0.1984	0.07	0.0106703	5.37e-11	16	72144174	trans		O75356	14	74424713	74486102
Arthur Gilly, et al	rs73301485	C	T	0.077	-0.637	0.049	4.59e-39	14	74468643	cis		O75356	14	74424713	74486102
Benjamin B. Sun, et al	rs57731447	A	G	0.059	-0.97	0.05	7.8e-87	14	74487521	cis		O75356	14	74424713	74486102
Egil Ferkingstad, et al	rs7236989	T	C	0.3718	0.05	0.00776513	1.2e-10	18	57010453	trans		O75356	14	74424713	74486102
Egil Ferkingstad, et al	rs10843403	T	C	0.3644	-0.07	0.00811178	6.17e-18	12	29540309	trans		O75356	14	74424713	74486102
Karsten Suhre, et al	rs17094448	G	A	0.07	-1.339	0.076	1.2e-60	14	74440119	cis		O75356	14	74424713	74486102
Egil Ferkingstad, et al	rs4547811	C	T	0.1627	0.07	0.0103449	1.32e-11	4	146794621	trans		O75381	1	10532345	10690815
Egil Ferkingstad, et al	rs4503880	T	C	0.2179	0.07	0.00946959	1.45e-13	18	56084054	trans		O75381	1	10532345	10690815
Egil Ferkingstad, et al	rs35717222	A	G	0.1831	-0.14	0.0106803	2.95e-39	11	6483763	cis		O75382	11	6469843	6495689
Alexander Gudjonsson, et al	rs112963922	T	NA	0.01087	1.08615	0.0894417	6.2e-34	14	94877868	trans		O75394	2	27994584	28210954
Egil Ferkingstad, et al	rs2276265	C	T	0.3462	-0.12	0.00858018	1.91e-44	11	134047243	trans		O75436	10	70883268	70932617
Egil Ferkingstad, et al	rs10998638	C	G	0.2382	-0.18	0.00925031	2.45e-84	10	70961105	cis		O75436	10	70883268	70932617
Egil Ferkingstad, et al	rs4145488	A	T	0.2147	-0.07	0.0103398	1.29e-11	14	106934808	trans		O75446	4	174291120	174298683
Alexander Gudjonsson, et al	rs2238647	A	NA	0.2214	0.269119	0.0219327	1.31e-34	19	18710535	cis		O75462	19	18683030	18718551
Egil Ferkingstad, et al	rs60255715	G	C	0.052	0.11	0.0174765	3.09e-10	19	18772801	cis		O75462	19	18683030	18718551
Egil Ferkingstad, et al	rs7246833	G	C	0.2157	0.26	0.00952859	6.17e-164	19	18715082	cis		O75462	19	18683030	18718551
Egil Ferkingstad, et al	rs11264535	C	G	0.2921	-0.07	0.00883338	2.29e-15	1	156722424	trans		O75475	9	15464064	15511017
Alexander Gudjonsson, et al	rs510066	G	NA	0.1573	0.180563	0.025109	6.42e-13	19	49126587	cis		O75493	19	49141199	49149569
Egil Ferkingstad, et al	rs2303147	T	C	0.1616	0.18	0.010587	7.94e-65	19	49143025	cis		O75493	19	49141199	49149569
Egil Ferkingstad, et al	rs700363	A	G	0.0899	-0.17	0.0135381	3.63e-36	13	77575396	cis		O75503	13	77564795	77576652
Egil Ferkingstad, et al	rs652534	C	T	0.3683	0.06	0.00854462	2.19e-12	11	126179519	trans		O75509	6	47199268	47277641
Egil Ferkingstad, et al	rs6458555	A	G	0.3517	0.11	0.0082863	3.24e-40	6	47277569	cis		O75509	6	47199268	47277641
Egil Ferkingstad, et al	rs7748496	C	T	0.4074	0.07	0.00823586	1.91e-17	6	47114950	cis		O75509	6	47199268	47277641
Egil Ferkingstad, et al	rs634698	A	T	0.2904	-0.43	0.0111783	1e-200	6	4114247	cis		O75521	6	4115923	4135831
Benjamin B. Sun, et al	rs8102493	C	T	0.333	-0.22	0.03	5.1e-17	19	46530389	cis		O75594	19	46522411	46526323
Egil Ferkingstad, et al	rs1043160	A	G	0.3482	-0.08	0.00884587	1.51e-19	2	220037756	trans		O75594	19	46522411	46526323
Alexander Gudjonsson, et al	rs12973391	A	NA	0.278	-0.208057	0.0213974	2.39e-22	19	46533013	cis		O75594	19	46522411	46526323
Egil Ferkingstad, et al	rs2072563	A	G	0.3186	-0.19	0.00865325	7.41e-107	19	46526648	cis		O75594	19	46522411	46526323
Alexander Gudjonsson, et al	rs11536949	T	NA	0.1035	-0.292031	0.0294509	3.55e-23	20	36985885	trans		O75626	6	106534195	106557814
Benjamin B. Sun, et al	rs13093385	T	A	0.295	-0.64	0.02	9.8e-154	3	49710479	trans		O75626	6	106534195	106557814
Alexander Gudjonsson, et al	rs2172252	T	NA	0.3148	-0.318589	0.0190419	7.8e-63	3	49678307	trans		O75626	6	106534195	106557814
Egil Ferkingstad, et al	rs78452229	C	T	0.0493	-0.16	0.0193618	1.41e-16	1	167517829	cis		O75629	1	167498914	167523004
Benjamin B. Sun, et al	rs7513428	C	T	0.836	-0.31	0.03	1.4e-20	1	167515272	cis		O75629	1	167498914	167523004
Egil Ferkingstad, et al	rs545652852	A	G	0.1363	0.08	0.0127391	3.39e-10	10	17811100	trans		O75629	1	167498914	167523004
Alexander Gudjonsson, et al	rs10492086	G	NA	0.1963	-0.417268	0.0228155	1.02e-74	12	102187941	trans		O75629	1	167498914	167523004
Egil Ferkingstad, et al	rs7513428	T	C	0.1535	0.22	0.0114428	2.24e-82	1	167515272	cis		O75629	1	167498914	167523004
Egil Ferkingstad, et al	rs11111026	T	G	0.198	-0.38	0.0103471	1e-200	12	102192803	trans		O75629	1	167498914	167523004
Egil Ferkingstad, et al	rs66870143	C	T	0.1083	-0.16	0.0124627	1e-37	12	102088284	trans		O75629	1	167498914	167523004
Egil Ferkingstad, et al	rs34894639	T	C	0.2311	-0.08	0.00998766	1.15e-15	3	135798658	trans		O75629	1	167498914	167523004
Egil Ferkingstad, et al	rs10431453	A	G	0.143	-0.31	0.0114605	3.89e-161	12	102133391	trans		O75629	1	167498914	167523004
Alexander Gudjonsson, et al	rs7516079	T	NA	0.3282	0.241486	0.0200076	1.53e-33	1	167515797	cis		O75629	1	167498914	167523004
Alexander Gudjonsson, et al	rs10431453	A	NA	0.1401	-0.327995	0.0265622	4.98e-35	12	102133391	trans		O75629	1	167498914	167523004
Egil Ferkingstad, et al	rs3774275	G	A	0.3111	0.07	0.0092683	4.27e-14	3	186965268	trans		O75636	1	27695603	27701315
Egil Ferkingstad, et al	rs72550870	C	T	0.0514	-0.3	0.0178199	1.35e-63	1	11106666	trans		O75636	1	27695603	27701315
Alexander Gudjonsson, et al	rs734725	T	NA	0.06595	-0.665048	0.035376	7.64e-79	1	27709858	cis		O75636	1	27695603	27701315
Egil Ferkingstad, et al	rs9298506	G	A	0.2405	0.19	0.00959125	2.45e-87	8	55437524	trans		O75636	1	27695603	27701315
Alexander Gudjonsson, et al	rs79832171	G	NA	0.009813	-1.08902	0.0927731	8.09e-32	1	28032611	cis		O75636	1	27695603	27701315
Egil Ferkingstad, et al	rs7873100	G	C	0.261	-0.07	0.00982571	1.05e-12	9	137856843	trans		O75636	1	27695603	27701315
Alexander Gudjonsson, et al	rs215223	A	NA	0.4221	-0.133991	0.0182341	2.01e-13	12	590259	trans		O75636	1	27695603	27701315
Alexander Gudjonsson, et al	rs28615248	C	NA	0.2235	0.156335	0.0213302	2.31e-13	8	55451193	trans		O75636	1	27695603	27701315
Egil Ferkingstad, et al	rs9965948	G	T	0.4049	0.06	0.00874721	6.92e-12	18	60201864	trans		O75636	1	27695603	27701315
Egil Ferkingstad, et al	rs1926446	C	A	0.2432	0.09	0.00993228	1.29e-19	13	46629995	trans		O75674	17	52976748	53039310
Alexander Gudjonsson, et al	rs5117	C	NA	0.2146	-0.212414	0.0207258	1.2e-24	19	45418790	trans		O75674	17	52976748	53039310
Alexander Gudjonsson, et al	rs4734869	A	NA	0.2287	-0.159244	0.0204402	6.66e-15	8	106512828	trans		O75674	17	52976748	53039310
Benjamin B. Sun, et al	rs45446698	G	T	0.041	-1.11	0.06	4.7e-74	7	99332948	trans		O75771	17	33426811	33448541
Benjamin B. Sun, et al	rs6838228	G	A	0.64	0.27	0.03	2.3e-20	4	69453239	trans		O75771	17	33426811	33448541
Egil Ferkingstad, et al	rs1108301	A	G	0.3926	0.05	0.00804958	5.25e-10	3	47029426	trans		O75771	17	33426811	33448541
Egil Ferkingstad, et al	rs45446698	G	T	0.0592	-0.31	0.0170872	1.48e-73	7	99332948	trans		O75771	17	33426811	33448541
Egil Ferkingstad, et al	rs148328786	G	A	0.0481	0.15	0.0187269	1.15e-15	22	40342993	cis		O75791	22	40297086	40369725
Egil Ferkingstad, et al	rs6980715	T	C	0.0541	0.11	0.0174468	2.88e-10	8	52538985	trans		O75815	1	94027347	94312706
Karsten Suhre, et al	rs9901901	C	T	0.48	0.32	0.043	1.3e-13	17	26610513	trans		O75815	1	94027347	94312706
Egil Ferkingstad, et al	rs8050367	G	A	0.2832	-0.07	0.00910702	1.51e-14	16	75313258	trans		O75815	1	94027347	94312706
Egil Ferkingstad, et al	rs11702672	A	G	0.1442	0.31	0.01167	1.78e-155	21	37529310	cis		O75828	21	37507210	37518864
Alexander Gudjonsson, et al	rs12483755	A	NA	0.3112	-0.656505	0.0181676	1e-200	21	37508438	cis		O75828	21	37507210	37518864
Benjamin B. Sun, et al	rs1028997	A	G	0.376	-0.76	0.02	1e-200	21	37532222	cis		O75828	21	37507210	37518864
Egil Ferkingstad, et al	rs113596566	T	C	0.0143	-0.32	0.0326907	1.26e-22	21	37546276	cis		O75828	21	37507210	37518864
Alexander Gudjonsson, et al	rs28403575	T	NA	0.08725	-0.291426	0.0323011	1.84e-19	14	24025340	cis		O75843	14	24028774	24037279
Egil Ferkingstad, et al	rs12897422	A	G	0.1337	-0.14	0.0121403	9.12e-31	14	24033027	cis		O75843	14	24028774	24037279
Egil Ferkingstad, et al	rs140983547	T	C	0.0102	-0.62	0.042213	7.76e-49	14	24035079	cis		O75843	14	24028774	24037279
Egil Ferkingstad, et al	rs73070958	T	C	0.0598	-0.36	0.0166655	1.74e-103	2	209116049	cis		O75874	2	209100951	209130798
Egil Ferkingstad, et al	rs34599179	C	T	0.0076	-1.07	0.0468385	1.66e-115	2	209108301	cis		O75874	2	209100951	209130798
Egil Ferkingstad, et al	rs11264230	T	G	0.4595	0.06	0.00898281	2.4e-11	1	154608418	trans		O75882	20	3451687	3631769
Egil Ferkingstad, et al	rs709016	T	C	0.0692	-0.46	0.0157996	2.34e-186	20	3579169	cis		O75882	20	3451687	3631769
Benjamin B. Sun, et al	rs4259951	A	C	0.706	-0.24	0.03	1.7e-16	14	107172874	trans		O75899	9	101050391	101471479
Egil Ferkingstad, et al	rs546575	T	G	0.3939	0.05	0.00766181	6.76e-11	18	33749672	trans		O75899	9	101050391	101471479
Egil Ferkingstad, et al	rs2105997	T	A	0.1891	0.09	0.0120805	9.33e-14	14	107209226	trans		O75899	9	101050391	101471479
Egil Ferkingstad, et al	rs4266889	A	G	0.3224	-0.15	0.00871457	2.14e-66	1	207305670	trans		O75973	17	43037061	43045439
Alexander Gudjonsson, et al	rs4844573	C	NA	0.3216	-0.162945	0.0186873	2.79e-18	1	207304900	trans		O75973	17	43037061	43045439
Alexander Gudjonsson, et al	rs1055646	C	NA	0.4768	-0.263252	0.0171449	3.3e-53	17	43037191	cis		O75973	17	43037061	43045439
Egil Ferkingstad, et al	rs4336251	C	T	0.4339	0.05	0.00778204	1.32e-10	4	121727876	trans		O75973	17	43037061	43045439
Egil Ferkingstad, et al	rs12248841	C	T	0.4182	-0.08	0.00837844	1.32e-21	10	131945252	cis		O76003	10	131934663	131982785
Alexander Gudjonsson, et al	rs2278427	A	NA	0.101	-0.35796	0.0300122	8.54e-33	19	55417731	cis		O76036	19	55417508	55427508
Egil Ferkingstad, et al	rs875063	C	A	0.2811	-0.08	0.00841214	1.91e-21	2	111813085	trans		O76036	19	55417508	55427508
Egil Ferkingstad, et al	rs2278428	C	A	0.1003	-0.44	0.0130839	1e-200	19	55418054	cis		O76036	19	55417508	55427508
Benjamin B. Sun, et al	rs2278428	C	A	0.081	-0.36	0.04	1.1e-15	19	55418054	cis		O76036	19	55417508	55427508
Egil Ferkingstad, et al	rs11240503	A	G	0.3266	-0.06	0.00796325	4.9e-14	1	205484073	trans		O76038	6	25652464	25702011
Egil Ferkingstad, et al	rs6859236	G	A	0.4881	0.07	0.00811425	6.31e-18	5	150535644	trans		O76038	6	25652464	25702011
Egil Ferkingstad, et al	rs7480143	T	C	0.1139	0.08	0.0119953	2.57e-11	11	2225023	trans		O76038	6	25652464	25702011
Egil Ferkingstad, et al	rs56905341	C	T	0.1988	-0.14	0.0108612	5.13e-38	4	120576818	cis		O76074	4	120415550	120550146
Karsten Suhre, et al	rs4834770	A	G	0.43	-0.314	0.045	3.6e-12	4	120241849	cis		O76074	4	120415550	120550146
Alexander Gudjonsson, et al	rs2038893	A	NA	0.4095	-0.120312	0.0161906	1.08e-13	20	43325660	cis		O76076	20	43343485	43357150
Egil Ferkingstad, et al	rs1061098	T	C	0.3364	-0.15	0.00928587	1.07e-58	20	43356156	cis		O76076	20	43343485	43357150
Egil Ferkingstad, et al	rs11086936	G	C	0.3357	0.23	0.00888782	1.17e-147	20	43331807	cis		O76076	20	43343485	43357150
Alexander Gudjonsson, et al	rs1061098	T	NA	0.3392	-0.199465	0.0168688	2.92e-32	20	43356156	cis		O76076	20	43343485	43357150
Egil Ferkingstad, et al	rs2256952	C	T	0.2575	0.09	0.00949961	2.69e-21	20	44019807	trans		O76095	1	153946745	153950164
Alexander Gudjonsson, et al	rs113136783	C	NA	0.01246	2.23495	0.0801181	3.01e-171	20	24967215	cis		O76096	20	24929866	24940564
Karsten Suhre, et al	rs6050091	A	G	0.02	1.072	0.155	7.5e-12	20	24873553	cis		O76096	20	24929866	24940564
Alexander Gudjonsson, et al	rs227651	G	NA	0.2389	-0.984109	0.018113	1e-200	20	24929834	cis		O76096	20	24929866	24940564
Karsten Suhre, et al	rs6138458	A	G	0.23	-0.763	0.047	7.6e-53	20	24973769	cis		O76096	20	24929866	24940564
Egil Ferkingstad, et al	rs113422568	A	G	0.2636	0.08	0.00962034	9.12e-17	10	104337938	trans		O76096	20	24929866	24940564
Egil Ferkingstad, et al	rs73112274	A	G	0.0722	-0.56	0.0153572	1e-200	20	24929696	cis		O76096	20	24929866	24940564
Egil Ferkingstad, et al	rs142751091	G	C	0.238	-0.68	0.0176773	1e-200	20	24906861	cis		O76096	20	24929866	24940564
Egil Ferkingstad, et al	rs41308619	C	A	0.0127	1.36	0.035502	1e-200	20	25003705	cis		O76096	20	24929866	24940564
Egil Ferkingstad, et al	rs79047971	T	C	0.0206	0.17	0.0269785	2.95e-10	20	24942957	cis		O76096	20	24929866	24940564
Egil Ferkingstad, et al	rs2438150	C	T	0.4723	0.64	0.0166375	1e-200	5	122199196	trans		O94760	1	85784164	86043933
Egil Ferkingstad, et al	rs4698746	A	G	0.2963	0.06	0.0095982	4.07e-10	4	110599377	trans		O94766	11	62382768	62389647
Benjamin B. Sun, et al	rs12794886	C	G	0.707	0.44	0.03	8.3e-63	11	62383715	cis		O94766	11	62382768	62389647
Alexander Gudjonsson, et al	rs10792355	C	NA	0.3315	-0.474618	0.0178582	1.25e-155	11	62423856	cis		O94766	11	62382768	62389647
Benjamin B. Sun, et al	rs4316475	A	G	0.922	-0.39	0.05	2.5e-16	11	99051522	cis		O94779	11	98891683	100229616
Alexander Gudjonsson, et al	rs282486	G	NA	0.09344	0.248087	0.0286239	4.43e-18	11	99208140	cis		O94779	11	98891683	100229616
Egil Ferkingstad, et al	rs10892747	A	G	0.308	0.13	0.00850812	1.05e-52	11	98935839	cis		O94779	11	98891683	100229616
Egil Ferkingstad, et al	rs35899856	T	C	0.0977	0.16	0.0135679	4.27e-32	11	99910027	cis		O94779	11	98891683	100229616
Karsten Suhre, et al	rs1461672	T	C	0.06	0.734	0.082	2.2e-18	11	99175378	cis		O94779	11	98891683	100229616
Egil Ferkingstad, et al	rs2199562	A	C	0.3265	-0.08	0.00813983	8.51e-23	11	97606257	trans		O94779	11	98891683	100229616
Robert F. Hillary, et al	rs1461674	T	G	0.08	0.67	0.1	1.7e-12	11	99180043	cis		O94779	11	98891683	100229616
Egil Ferkingstad, et al	rs215226	G	A	0.4175	0.05	0.00810164	6.76e-10	12	591300	trans		O94813	4	20254883	20622184
Egil Ferkingstad, et al	rs374071816	A	T	0.074	-0.1	0.0163879	1.05e-09	6	161103805	trans		O94813	4	20254883	20622184
Egil Ferkingstad, et al	rs16854533	A	G	0.1015	0.24	0.0132901	6.76e-73	1	204821164	cis		O94856	1	204797779	204991950
Benjamin B. Sun, et al	rs6667532	G	A	0.105	0.82	0.04	4.1e-100	1	204948659	cis		O94856	1	204797779	204991950
Benjamin B. Sun, et al	rs1926736	G	A	0.622	0.19	0.03	1.5e-12	10	17891705	trans		O94856	1	204797779	204991950
Alexander Gudjonsson, et al	rs6663324	C	NA	0.08955	0.514366	0.0319233	2.08e-58	1	204946764	cis		O94856	1	204797779	204991950
Alexander Gudjonsson, et al	rs11240290	G	NA	0.1007	0.306067	0.0305218	1.15e-23	1	204804141	cis		O94856	1	204797779	204991950
Alexander Gudjonsson, et al	rs75580312	A	NA	0.01414	1.58209	0.0762856	1.54e-95	10	53635526	cis		O94907	10	54074056	54077802
Alexander Gudjonsson, et al	rs7097068	G	NA	0.421	-0.268887	0.0184975	7.12e-48	10	54119880	cis		O94907	10	54074056	54077802
Egil Ferkingstad, et al	rs1159798	A	C	0.211	-0.06	0.00936914	1.51e-10	10	54412493	cis		O94907	10	54074056	54077802
Benjamin B. Sun, et al	rs1194673	A	G	0.632	0.18	0.03	2.8e-12	10	54141652	cis		O94907	10	54074056	54077802
Egil Ferkingstad, et al	rs6480949	T	C	0.1204	0.1	0.0121865	2.29e-16	10	54435422	cis		O94907	10	54074056	54077802
Egil Ferkingstad, et al	rs28638321	C	T	0.2354	-0.62	0.0161175	1e-200	15	69551170	cis		O94923	15	69452923	69564556
Alexander Gudjonsson, et al	rs28638321	C	NA	0.2452	-0.831813	0.0182905	1e-200	15	69551170	cis		O94923	15	69452923	69564556
Benjamin B. Sun, et al	rs11854180	T	G	0.769	0.83	0.02	1e-200	15	69559340	cis		O94923	15	69452923	69564556
Egil Ferkingstad, et al	rs114464628	A	G	0.0443	-0.27	0.0190029	8.13e-46	5	148533724	cis		O94929	5	148521046	148640105
Egil Ferkingstad, et al	rs186735625	T	C	0.0764	0.11	0.0159906	6.03e-12	7	28219956	trans		O94933	3	164904508	164914897
Egil Ferkingstad, et al	rs79598313	T	C	0.0134	0.24	0.0355207	1.41e-11	1	27284913	trans		O94933	3	164904508	164914897
Egil Ferkingstad, et al	rs62282372	G	C	0.1107	-0.5	0.0130841	1e-200	3	164911954	cis		O94933	3	164904508	164914897
Egil Ferkingstad, et al	rs56292801	A	G	0.2544	0.07	0.0097266	6.17e-13	16	88535341	trans		O94933	3	164904508	164914897
Alexander Gudjonsson, et al	rs62282368	A	NA	0.1093	-0.352482	0.0303653	3.75e-31	3	164910356	cis		O94933	3	164904508	164914897
Egil Ferkingstad, et al	rs114097740	G	C	0.0163	0.34	0.0310665	7.08e-28	3	164916509	cis		O94933	3	164904508	164914897
Egil Ferkingstad, et al	rs2474462	A	G	0.2919	0.06	0.00843331	1.12e-12	6	52620740	trans		O94933	3	164904508	164914897
Egil Ferkingstad, et al	rs9462852	T	C	0.0588	-0.13	0.0174996	1.1e-13	6	42907327	trans		O94933	3	164904508	164914897
Egil Ferkingstad, et al	rs36170987	T	G	0.4629	-0.07	0.00835493	5.37e-17	7	299850	trans		O94933	3	164904508	164914897
Egil Ferkingstad, et al	rs7482118	A	G	0.3424	0.06	0.00806684	1.02e-13	11	972603	cis		O94973	11	924894	1012239
Maik Pietzner, et al	rs7396063	A	G	0.0296	0.2507	0.0389	1.13e-10	11	940631	cis		O94973	11	924894	1012239
Egil Ferkingstad, et al	rs137867888	C	G	0.0196	0.19	0.0284025	2.24e-11	1	9883449	cis		O94985	1	9789084	9884584
Egil Ferkingstad, et al	rs114513597	A	G	0.0215	-0.48	0.0275702	6.92e-68	1	9829664	cis		O94985	1	9789084	9884584
Egil Ferkingstad, et al	rs150943878	T	C	0.0085	2.36	0.0613506	1e-200	1	9804315	cis		O94985	1	9789084	9884584
Egil Ferkingstad, et al	rs4502088	T	A	0.4386	-0.11	0.00845838	1.15e-38	13	89254892	trans		O94991	13	88324870	88331871
Egil Ferkingstad, et al	rs9588027	T	C	0.0155	0.23	0.0320569	7.24e-13	13	89274698	trans		O94991	13	88324870	88331871
Egil Ferkingstad, et al	rs9523380	A	G	0.2153	0.12	0.00972716	5.75e-35	13	87446187	trans		O94991	13	88324870	88331871
Egil Ferkingstad, et al	rs12877225	A	G	0.2563	-0.14	0.00967594	1.91e-47	13	88647385	cis		O94991	13	88324870	88331871
Egil Ferkingstad, et al	rs4792858	C	A	0.3038	0.09	0.00901379	1.78e-23	17	43244700	cis		O94992	17	43224684	43229468
Egil Ferkingstad, et al	rs8028182	T	G	0.1657	0.15	0.0107077	1.38e-44	15	75718669	cis		O95149	15	75890424	75918810
Egil Ferkingstad, et al	rs56339337	G	A	0.133	-0.07	0.011444	9.55e-10	9	117560960	cis		O95150	9	117546915	117568406
Egil Ferkingstad, et al	rs12094043	G	A	0.3468	-0.23	0.00850165	3.47e-161	1	19571876	cis		O95154	1	19609052	19615744
Egil Ferkingstad, et al	rs10750096	C	A	0.0685	-0.3	0.0158723	1.12e-79	11	116656788	trans		O95156	2	139428342	139537918
Egil Ferkingstad, et al	rs55881728	A	G	0.4128	0.08	0.00801776	1.91e-23	2	204306356	trans		O95156	2	139428342	139537918
Egil Ferkingstad, et al	rs1800775	C	A	0.4928	-0.09	0.00804592	4.79e-29	16	56995236	trans		O95156	2	139428342	139537918
Alexander Gudjonsson, et al	rs111696008	A	NA	0.02033	-0.478919	0.0664676	5.79e-13	2	217487709	trans		O95156	2	139428342	139537918
Egil Ferkingstad, et al	rs75542613	A	G	0.0866	0.1	0.0140681	1.17e-12	11	116679155	trans		O95156	2	139428342	139537918
Egil Ferkingstad, et al	rs2740488	C	A	0.2598	-0.06	0.00886706	1.32e-11	9	107661742	trans		O95156	2	139428342	139537918
Egil Ferkingstad, et al	rs887829	T	C	0.3195	0.06	0.00829018	4.57e-13	2	234668570	trans		O95156	2	139428342	139537918
Egil Ferkingstad, et al	rs2606731	A	C	0.2943	-0.09	0.00842169	1.17e-26	3	11291615	trans		O95166	17	7143333	7146089
Egil Ferkingstad, et al	rs7601000	T	A	0.2267	-0.06	0.00976817	8.13e-10	2	242610773	trans		O95166	17	7143333	7146089
Egil Ferkingstad, et al	rs11702475	T	C	0.4725	0.07	0.00784111	4.37e-19	21	42857568	trans		O95185	4	96083655	96470357
Benjamin B. Sun, et al	rs57091121	T	A	0.337	0.27	0.03	1.9e-25	4	96444053	cis		O95185	4	96083655	96470357
Egil Ferkingstad, et al	rs264299	C	T	0.3102	-0.15	0.00877045	1.41e-65	4	96527532	cis		O95185	4	96083655	96470357
Egil Ferkingstad, et al	rs4380535	T	C	0.3607	-0.05	0.00782481	1.66e-10	4	96349407	cis		O95185	4	96083655	96470357
Alexander Gudjonsson, et al	rs35063103	C	NA	0.4071	0.154726	0.0178776	4.94e-18	4	96432154	cis		O95185	4	96083655	96470357
Egil Ferkingstad, et al	rs8193003	T	C	0.4212	0.05	0.00812564	7.59e-10	9	135865496	trans		O95219	3	125165495	125239041
Egil Ferkingstad, et al	rs141633808	A	G	0.0052	-0.43	0.0563113	2.24e-14	9	115628851	trans		O95219	3	125165495	125239041
Egil Ferkingstad, et al	rs2645984	C	T	0.4244	-0.11	0.00855385	7.59e-38	9	115503042	trans		O95219	3	125165495	125239041
Egil Ferkingstad, et al	rs56156922	C	T	0.3224	0.06	0.00919904	6.92e-11	16	56987369	trans		O95236	22	36536372	36562225
Egil Ferkingstad, et al	rs132631	A	C	0.1707	-1	0.025996	1e-200	22	36542194	cis		O95236	22	36536372	36562225
Egil Ferkingstad, et al	rs41290291	C	T	0.0031	-0.57	0.0731267	6.46e-15	10	7774317	trans		O95255	16	16242785	16317379
Karsten Suhre, et al	rs6543140	T	G	0.3	0.485	0.046	1e-24	2	103074274	cis		O95256	2	103035149	103069025
Egil Ferkingstad, et al	rs4851010	T	A	0.3258	0.08	0.00835759	1.05e-21	2	103056127	cis		O95256	2	103035149	103069025
Egil Ferkingstad, et al	rs35681564	A	G	0.2078	0.14	0.00996364	7.59e-45	19	43959388	cis		O95274	19	43964939	43969812
Egil Ferkingstad, et al	rs9302635	C	T	0.1984	0.09	0.00982396	5.13e-20	16	72144174	trans		O95297	1	167690429	167761156
Egil Ferkingstad, et al	rs73020480	A	G	0.2261	0.12	0.0096995	3.72e-35	19	17629172	cis		O95336	19	17622438	17632097
Benjamin B. Sun, et al	rs2468789	G	T	0.974	-0.8	0.08	3e-25	11	18231749	trans		O95363	6	5261277	5771813
Egil Ferkingstad, et al	rs1035376	G	A	0.1592	-0.22	0.010802	3.31e-92	5	118648250	cis		O95379	5	118604387	118735383
Egil Ferkingstad, et al	rs7843546	T	C	0.2696	0.52	0.0135179	1e-200	8	134198301	cis		O95388	8	134203282	134242587
Egil Ferkingstad, et al	rs684216	G	C	0.3103	0.22	0.0087985	5.5e-138	1	57403803	trans		O95388	8	134203282	134242587
Benjamin B. Sun, et al	rs35472615	A	G	0.274	0.51	0.03	1.7e-84	8	134197537	cis		O95388	8	134203282	134242587
Egil Ferkingstad, et al	rs652963	C	T	0.1654	-0.09	0.0110388	3.55e-16	11	32911737	trans		O95388	8	134203282	134242587
Egil Ferkingstad, et al	rs16904832	A	G	0.2169	0.47	0.0122181	1e-200	8	134113137	cis		O95388	8	134203282	134242587
Egil Ferkingstad, et al	rs2271872	G	C	0.4416	0.07	0.00841228	8.71e-17	9	139837990	trans		O95388	8	134203282	134242587
Egil Ferkingstad, et al	rs1769758	T	G	0.4557	0.05	0.00814499	8.32e-10	10	80898969	trans		O95388	8	134203282	134242587
Alexander Gudjonsson, et al	rs11784362	T	NA	0.2206	0.607706	0.0217593	1.2e-171	8	134124621	cis		O95388	8	134203282	134242587
Egil Ferkingstad, et al	rs41286852	A	G	0.0158	0.2	0.0323684	6.46e-10	1	57411779	trans		O95388	8	134203282	134242587
Egil Ferkingstad, et al	rs3790457	C	T	0.3681	0.05	0.00810643	6.92e-10	1	156458840	trans		O95388	8	134203282	134242587
Egil Ferkingstad, et al	rs116979383	A	G	0.0262	0.16	0.0255658	3.89e-10	8	134192963	cis		O95388	8	134203282	134242587
Egil Ferkingstad, et al	rs12092641	C	T	0.0513	-0.13	0.0183295	1.32e-12	1	57426950	trans		O95388	8	134203282	134242587
Alexander Gudjonsson, et al	rs2013158	A	NA	0.2642	0.727674	0.0193177	1e-200	8	134202942	cis		O95388	8	134203282	134242587
Benjamin B. Sun, et al	rs62217798	T	G	0.784	-0.22	0.03	1.4e-12	20	62347189	cis		O95407	20	62328021	62330037
Alexander Gudjonsson, et al	rs72737145	A	NA	0.01353	0.102905	0.014323	6.74e-13	9	34675357	trans		O95428	14	73704205	73741348
Alexander Gudjonsson, et al	rs148845260	C	NA	0.01229	0.116457	0.0152243	2.02e-14	8	141341695	trans		O95428	14	73704205	73741348
Egil Ferkingstad, et al	rs77420750	A	C	0.2985	0.06	0.00936914	1.51e-10	19	15979744	trans		O95429	8	38034051	38070819
Alexander Gudjonsson, et al	rs4149056	C	NA	0.1598	0.246681	0.0263926	9.05e-21	12	21331549	trans		O95429	8	38034051	38070819
Alexander Gudjonsson, et al	rs77420750	A	NA	0.2926	0.162859	0.0211856	1.5e-14	19	15979744	trans		O95429	8	38034051	38070819
Egil Ferkingstad, et al	rs77289848	A	G	0.1007	0.08	0.0124175	1.17e-10	12	21360761	trans		O95429	8	38034051	38070819
Egil Ferkingstad, et al	rs72786786	A	G	0.3107	0.08	0.00930761	8.32e-18	16	56985514	trans		O95445	6	31620193	31625987
Benjamin B. Sun, et al	rs1803274	T	C	0.203	0.24	0.03	2.9e-15	3	165491280	trans		O95445	6	31620193	31625987
Egil Ferkingstad, et al	rs1800961	T	C	0.046	-0.22	0.0201906	1.2e-27	20	43042364	trans		O95445	6	31620193	31625987
Alexander Gudjonsson, et al	rs2076023	A	NA	0.2572	-0.280134	0.0216318	2.35e-38	20	43929659	cis		O95460	20	43922085	43937169
Benjamin B. Sun, et al	rs11697677	G	A	0.254	-0.23	0.03	2.5e-16	20	43925554	cis		O95460	20	43922085	43937169
Egil Ferkingstad, et al	rs9784191	G	A	0.2551	-0.25	0.00925606	1.15e-160	20	43939090	cis		O95460	20	43922085	43937169
Egil Ferkingstad, et al	rs150440208	T	C	0.0149	-0.36	0.0344168	1.32e-25	11	46097890	trans		O95461	22	33558212	34318829
Egil Ferkingstad, et al	rs3210587	A	G	0.3441	0.11	0.00830575	4.9e-40	22	34316077	cis		O95461	22	33558212	34318829
Egil Ferkingstad, et al	rs2280329	C	T	0.3086	-0.16	0.00908946	2.34e-69	11	45931206	trans		O95461	22	33558212	34318829
Egil Ferkingstad, et al	rs111959800	A	G	0.0351	0.14	0.022552	5.37e-10	19	49409026	trans		O95479	1	9294834	9331396
Alexander Gudjonsson, et al	rs2310925	C	NA	0.4237	-0.494281	0.0179693	1.45e-166	1	9306849	cis		O95479	1	9294834	9331396
Benjamin B. Sun, et al	rs10128781	C	T	0.289	0.28	0.03	8.5e-25	12	29520706	trans		O95479	1	9294834	9331396
Egil Ferkingstad, et al	rs11121349	C	G	0.4211	-0.46	0.0119582	1e-200	1	9295794	cis		O95479	1	9294834	9331396
Benjamin B. Sun, et al	rs34603401	C	A	0.15	0.76	0.03	1e-126	1	9305445	cis		O95479	1	9294834	9331396
Egil Ferkingstad, et al	rs10184054	G	C	0.2444	0.07	0.00924996	3.8e-14	2	21203877	trans		O95479	1	9294834	9331396
Alexander Gudjonsson, et al	rs10843390	T	NA	0.3016	0.214275	0.020428	9.68e-26	12	29496991	trans		O95479	1	9294834	9331396
Egil Ferkingstad, et al	rs10843403	T	C	0.3644	-0.2	0.00846285	1.78e-123	12	29540309	trans		O95479	1	9294834	9331396
Egil Ferkingstad, et al	rs6723921	A	G	0.3552	-0.08	0.00884095	1.45e-19	2	62531732	trans		O95498	6	133065009	133084598
Egil Ferkingstad, et al	rs143098434	T	C	0.0096	-0.33	0.0408539	6.61e-16	6	133459899	cis		O95498	6	133065009	133084598
Alexander Gudjonsson, et al	rs1799895	G	NA	0.02095	-0.487752	0.0670849	3.58e-13	4	24801834	trans		O95498	6	133065009	133084598
Egil Ferkingstad, et al	rs6936594	T	C	0.0928	-0.4	0.0306831	7.59e-39	6	133075288	cis		O95498	6	133065009	133084598
Egil Ferkingstad, et al	rs33980664	T	C	0.033	-0.82	0.0232433	1e-200	6	133073844	cis		O95498	6	133065009	133084598
Egil Ferkingstad, et al	rs12450688	G	A	0.442	0.11	0.00791445	6.46e-44	17	38144229	trans		O95498	6	133065009	133084598
Alexander Gudjonsson, et al	rs74703065	A	NA	0.01406	0.928239	0.0784683	2.75e-32	22	39245556	cis		O95502	22	39214457	39239987
Arthur Gilly, et al	rs117773903	T	C	0.041	1.816	0.058	1e-200	22	39226589	cis		O95502	22	39214457	39239987
Egil Ferkingstad, et al	rs12628473	G	A	0.0149	1.55	0.0402939	1e-200	22	39240717	cis		O95502	22	39214457	39239987
Egil Ferkingstad, et al	rs9607582	T	A	0.1761	0.11	0.0107968	2.24e-24	22	39241656	cis		O95502	22	39214457	39239987
Egil Ferkingstad, et al	rs4648629	A	C	0.4504	-0.12	0.00784903	9.12e-53	1	1695462	cis		O95544	1	1682671	1711896
Alexander Gudjonsson, et al	rs4648727	A	NA	0.4714	-0.159103	0.018587	1.13e-17	1	1776269	cis		O95544	1	1682671	1711896
Alexander Gudjonsson, et al	rs2276815	G	NA	0.2748	-0.161003	0.0203996	2.96e-15	3	52853747	trans		O95571	19	44010871	44031396
Karsten Suhre, et al	rs3733159	G	T	0.31	0.364	0.045	3e-15	3	186360409	trans		O95571	19	44010871	44031396
Alexander Gudjonsson, et al	rs9866126	G	NA	0.3166	0.184027	0.019454	3.09e-21	3	186391067	trans		O95571	19	44010871	44031396
Alexander Gudjonsson, et al	rs11132382	G	NA	0.4987	-0.150064	0.0180596	9.62e-17	4	187143802	trans		O95571	19	44010871	44031396
Egil Ferkingstad, et al	rs55636108	C	T	0.1676	0.08	0.0101727	3.72e-15	3	186381262	trans		O95571	19	44010871	44031396
Alexander Gudjonsson, et al	rs9908810	G	NA	0.419	0.295628	0.0173931	8.66e-65	17	9083753	cis		O95631	17	8924859	9147317
Egil Ferkingstad, et al	rs2302197	C	G	0.4151	0.23	0.00805903	3.8e-179	17	9086293	cis		O95631	17	8924859	9147317
Alexander Gudjonsson, et al	rs10468483	C	NA	0.1536	-0.457035	0.0235682	9.01e-84	17	8993133	cis		O95631	17	8924859	9147317
Benjamin B. Sun, et al	rs72809988	A	G	0.11	-0.58	0.04	1.6e-52	17	8986397	cis		O95631	17	8924859	9147317
Egil Ferkingstad, et al	rs72809986	A	G	0.1618	-0.47	0.0122181	1e-200	17	8984022	cis		O95631	17	8924859	9147317
Egil Ferkingstad, et al	rs1707654	T	C	0.2516	0.07	0.00855947	2.88e-16	3	165476193	trans		O95704	5	139937853	139973337
Egil Ferkingstad, et al	rs192565874	A	G	0.1033	-0.15	0.0129037	3.09e-31	22	21042969	cis		O95721	22	21213271	21245506
Egil Ferkingstad, et al	rs2075533	A	G	0.4448	-0.07	0.00826974	2.57e-17	9	117693631	trans		O95727	11	122709208	122743347
Egil Ferkingstad, et al	rs67366392	C	A	0.4362	-0.3	0.00917444	1e-200	11	122742807	cis		O95727	11	122709208	122743347
Alexander Gudjonsson, et al	rs2370794	G	NA	0.3322	0.236776	0.0197054	2.94e-33	11	122714782	cis		O95727	11	122709208	122743347
Egil Ferkingstad, et al	rs7534175	G	A	0.1343	0.13	0.0117888	2.82e-28	1	235510013	cis		O95749	1	235490665	235507847
Egil Ferkingstad, et al	rs6854452	A	T	0.2982	0.09	0.00825028	1.05e-27	4	39446337	trans		O95750	11	69513000	69519410
Egil Ferkingstad, et al	rs10107182	C	T	0.3075	-0.09	0.00856852	8.32e-26	8	59392737	trans		O95750	11	69513000	69519410
Egil Ferkingstad, et al	rs9894057	A	G	0.1512	0.1	0.0111225	2.45e-19	17	33889923	trans		O95793	20	47729878	47804904
Egil Ferkingstad, et al	rs145171343	T	C	0.0238	0.18	0.0280306	1.35e-10	17	33886764	trans		O95793	20	47729878	47804904
Egil Ferkingstad, et al	rs117761837	T	C	0.0261	-0.33	0.0246863	9.33e-41	19	7708058	trans		O95816	6	57037124	57054631
Egil Ferkingstad, et al	rs676210	A	G	0.2331	-0.06	0.00977399	8.32e-10	2	21231524	trans		O95825	21	34961647	35016232
Benjamin B. Sun, et al	rs16853043	G	A	0.352	0.43	0.02	5.4e-68	1	178545926	cis		O95841	1	178818840	178840187
Egil Ferkingstad, et al	rs10929302	A	G	0.2954	0.07	0.00880797	1.91e-15	2	234665782	trans		O95841	1	178818840	178840187
Alexander Gudjonsson, et al	rs10913570	A	NA	0.4976	0.249348	0.0180129	1.41e-43	1	178523126	cis		O95841	1	178818840	178840187
Egil Ferkingstad, et al	rs4650995	T	C	0.4923	-0.3	0.00794822	1e-200	1	178517316	cis		O95841	1	178818840	178840187
Egil Ferkingstad, et al	rs12404566	A	T	0.197	0.06	0.00929296	1.07e-10	1	220373479	cis		O95861	1	220230824	220263804
Alexander Gudjonsson, et al	rs353028	T	NA	0.02944	-0.371512	0.0540277	6.14e-12	4	74777223	trans		O95866	6	31686371	31694491
Alexander Gudjonsson, et al	rs62262463	G	NA	0.07664	0.411645	0.0343016	3.52e-33	3	48961019	trans		O95881	1	52485803	52521843
Karsten Suhre, et al	rs11715835	T	C	0.1	0.943	0.068	2.2e-40	3	48770732	trans		O95881	1	52485803	52521843
Alexander Gudjonsson, et al	rs36116071	G	NA	0.1009	-1.25671	0.0256889	1e-200	3	49706699	trans		O95881	1	52485803	52521843
Karsten Suhre, et al	rs35395347	G	A	0.07	-1.287	0.077	7.8e-55	3	49334797	trans		O95881	1	52485803	52521843
Benjamin B. Sun, et al	rs9858428	T	G	0.11	1.08	0.03	1e-200	3	49877585	trans		O95881	1	52485803	52521843
Alexander Gudjonsson, et al	rs114953223	G	NA	0.03916	0.360028	0.0472313	2.49e-14	3	49280206	trans		O95881	1	52485803	52521843
Egil Ferkingstad, et al	rs11669788	T	C	0.3355	0.63	0.0163775	1e-200	19	10058807	cis		O95897	19	9964394	10047228
Egil Ferkingstad, et al	rs6852182	C	G	0.1894	0.13	0.0108765	6.31e-33	4	57775116	trans		O95897	19	9964394	10047228
Egil Ferkingstad, et al	rs10427136	C	A	0.3675	0.06	0.00845219	1.26e-12	19	10137806	cis		O95897	19	9964394	10047228
Alexander Gudjonsson, et al	rs11669788	T	NA	0.3511	0.652169	0.0178093	1e-200	19	10058807	cis		O95897	19	9964394	10047228
Egil Ferkingstad, et al	rs28664709	G	A	0.3997	0.07	0.00793914	1.17e-18	1	196671217	trans		O95931	22	39516172	39548679
Egil Ferkingstad, et al	rs61735836	T	C	0.044	0.89	0.0231365	1e-200	21	47572887	cis		O95954	21	47556176	47575481
Alexander Gudjonsson, et al	rs76978157	T	NA	0.03236	0.406025	0.0535335	3.34e-14	21	47549410	cis		O95954	21	47556176	47575481
Egil Ferkingstad, et al	rs875063	C	A	0.2811	-0.06	0.00904239	3.24e-11	2	111813085	trans		O95971	1	145695798	145715614
Egil Ferkingstad, et al	rs3753436	C	T	0.4609	-0.13	0.00784419	1.1e-61	1	145718113	cis		O95971	1	145695798	145715614
Egil Ferkingstad, et al	rs17806420	T	C	0.1905	-0.1	0.00993162	7.59e-24	18	71983367	cis		P00167	18	71920530	71959251
Egil Ferkingstad, et al	rs1229984	T	C	0.0041	-0.43	0.061834	3.55e-12	4	100239319	cis		P00325	4	100226121	100242558
Benjamin B. Sun, et al	rs13085791	A	C	0.295	-0.42	0.03	3.2e-59	3	49721798	trans		P00325	4	100226121	100242558
Egil Ferkingstad, et al	rs111294128	G	A	0.0275	-0.25	0.0250612	1.95e-23	11	18411722	cis		P00338	11	18415935	18429972
Egil Ferkingstad, et al	rs74626198	C	T	0.0447	0.22	0.0188807	2.24e-31	12	21696251	trans		P00338	11	18415935	18429972
Egil Ferkingstad, et al	rs348452	T	C	0.2399	0.1	0.00918816	1.38e-27	9	75553385	cis		P00352	9	75515578	75695358
Benjamin B. Sun, et al	rs676457	T	A	0.315	0.19	0.03	2.5e-12	9	136146227	trans		P00374	5	79922047	79950802
Egil Ferkingstad, et al	rs112814955	A	G	0.0992	-0.09	0.0133732	1.7e-11	12	6225931	trans		P00374	5	79922047	79950802
Benjamin B. Sun, et al	rs216311	C	T	0.612	-0.62	0.02	2.6e-148	12	6128443	trans		P00374	5	79922047	79950802
Alexander Gudjonsson, et al	rs216311	T	NA	0.4169	0.342383	0.0178265	3.27e-82	12	6128443	trans		P00374	5	79922047	79950802
Egil Ferkingstad, et al	rs216311	T	C	0.4142	0.44	0.0114383	1e-200	12	6128443	trans		P00374	5	79922047	79950802
Egil Ferkingstad, et al	rs2519143	A	G	0.1867	-0.08	0.0109408	2.63e-13	9	136502328	trans		P00387	22	43013846	43045574
Egil Ferkingstad, et al	rs33972313	T	C	0.0342	-0.17	0.0219328	9.12e-15	5	138715502	trans		P00387	22	43013846	43045574
Egil Ferkingstad, et al	rs10821074	T	C	0.4684	0.05	0.00817427	9.55e-10	9	95895796	trans		P00390	8	30535583	30585443
Egil Ferkingstad, et al	rs4733505	A	G	0.339	-0.1	0.00826269	1.02e-33	8	30553430	cis		P00390	8	30535583	30585443
Chen Yao, et al	rs34004251	T	A	0.812	-0.263	0.025	4.91e-25	3	148929951	cis		P00450	3	148880197	148939842
Chen Yao, et al	rs61755303	T	A	0.01	-0.786	0.09	1.83e-18	3	148781246	cis		P00450	3	148880197	148939842
Chen Yao, et al	rs150529396	C	A	0.971	0.389	0.06	1.04e-10	3	148921135	cis		P00450	3	148880197	148939842
Egil Ferkingstad, et al	rs1760928	G	A	0.2368	-0.07	0.00946567	1.41e-13	14	20955695	cis		P00491	14	20937113	20945253
Alexander Gudjonsson, et al	rs1760928	G	NA	0.2341	-0.310936	0.0215837	4.74e-47	14	20955695	cis		P00491	14	20937113	20945253
Alexander Gudjonsson, et al	rs1049564	A	NA	0.1674	-0.232748	0.02482	6.76e-21	14	20940606	cis		P00491	14	20937113	20945253
Egil Ferkingstad, et al	rs1049564	A	G	0.1652	-0.17	0.010815	1.12e-55	14	20940606	cis		P00491	14	20937113	20945253
Egil Ferkingstad, et al	rs13244925	A	C	0.4168	0.1	0.00816012	1.58e-34	7	55192256	cis		P00533	7	55086714	55324313
Egil Ferkingstad, et al	rs2753537	T	C	0.1109	-0.14	0.0126766	2.34e-28	14	106363591	trans		P00533	7	55086714	55324313
Egil Ferkingstad, et al	rs11977388	C	T	0.2355	0.09	0.00971392	1.95e-20	7	55232246	cis		P00533	7	55086714	55324313
Egil Ferkingstad, et al	rs9671626	T	C	0.0867	0.1	0.0137284	3.24e-13	14	106363748	trans		P00533	7	55086714	55324313
Egil Ferkingstad, et al	rs9919018	A	G	0.2443	-0.06	0.00943668	2.04e-10	9	130642755	cis		P00568	9	130628759	130640022
Egil Ferkingstad, et al	rs3136516	G	A	0.4379	0.11	0.00819731	4.68e-41	11	46760756	cis		P00734	11	46740730	46761056
Egil Ferkingstad, et al	rs2292423	A	T	0.412	0.2	0.0084639	1.91e-123	4	187175722	trans		P00734	11	46740730	46761056
Alexander Gudjonsson, et al	rs188955777	G	NA	0.02219	0.494758	0.0658659	5.84e-14	16	71578766	trans		P00738	16	72088491	72094954
Egil Ferkingstad, et al	rs217184	C	T	0.1835	0.74	0.0192371	1e-200	16	72105965	cis		P00738	16	72088491	72094954
Benjamin B. Sun, et al	rs217184	C	T	0.196	0.87	0.03	1e-200	16	72105965	cis		P00738	16	72088491	72094954
Egil Ferkingstad, et al	rs12935091	G	A	0.0443	0.12	0.0173535	4.68e-12	16	71525208	trans		P00738	16	72088491	72094954
Egil Ferkingstad, et al	rs7335409	T	C	0.1505	-0.15	0.011437	2.69e-39	13	113810186	cis		P00742	13	113777128	113803843
Egil Ferkingstad, et al	rs3211717	A	C	0.4189	-0.1	0.00829253	1.74e-33	13	113776949	cis		P00742	13	113777128	113803843
Benjamin B. Sun, et al	rs547138	A	T	0.615	0.24	0.03	8.9e-20	13	113792170	cis		P00742	13	113777128	113803843
Egil Ferkingstad, et al	rs142414765	A	G	0.1057	-0.14	0.0133676	1.15e-25	9	117092020	trans		P00742	13	113777128	113803843
Alexander Gudjonsson, et al	rs10982156	A	NA	0.08999	-0.463661	0.0309391	9.03e-51	9	117088064	trans		P00742	13	113777128	113803843
Egil Ferkingstad, et al	rs13244614	A	C	0.3055	-0.05	0.00821379	1.15e-09	7	72973854	trans		P00742	13	113777128	113803843
Egil Ferkingstad, et al	rs10761737	C	T	0.4354	-0.05	0.0077778	1.29e-10	10	65052205	trans		P00742	13	113777128	113803843
Alexander Gudjonsson, et al	rs547138	T	NA	0.4404	-0.171126	0.0182766	7.74e-21	13	113792170	cis		P00742	13	113777128	113803843
Egil Ferkingstad, et al	rs2017869	C	G	0.3411	-0.06	0.00800163	6.46e-14	22	24997309	trans		P00742	13	113777128	113803843
Benjamin B. Sun, et al	rs3762056	T	C	0.082	-0.59	0.05	3e-34	9	117090434	trans		P00742	13	113777128	113803843
Egil Ferkingstad, et al	rs71335273	A	G	0.1622	-0.08	0.0115418	4.17e-12	19	847674	cis		P00746	19	859453	863453
Egil Ferkingstad, et al	rs71335276	T	G	0.225	-0.15	0.00988722	5.5e-52	19	859368	cis		P00746	19	859453	863453
Alexander Gudjonsson, et al	rs67143992	T	NA	0.1978	0.160474	0.0206321	7.37e-15	3	186953321	trans		P00746	19	859453	863453
Alexander Gudjonsson, et al	rs2170240	C	NA	0.3691	-0.139299	0.0171206	4.07e-16	2	180725310	trans		P00746	19	859453	863453
Egil Ferkingstad, et al	rs1357134	G	A	0.437	-0.07	0.00834683	5.01e-17	3	186979768	trans		P00746	19	859453	863453
Egil Ferkingstad, et al	rs56236063	C	T	0.0278	-0.17	0.0261611	8.13e-11	19	859374	cis		P00746	19	859453	863453
Alexander Gudjonsson, et al	rs3761005	A	NA	0.3493	0.132228	0.0171456	1.24e-14	19	850793	cis		P00746	19	859453	863453
Egil Ferkingstad, et al	rs9898	T	C	0.3005	0.06	0.0089602	2.14e-11	3	186390627	trans		P00747	6	161123270	161174347
Alexander Gudjonsson, et al	rs12209517	G	NA	0.1193	-0.446149	0.0271575	1.2e-60	6	160756736	cis		P00747	6	161123270	161174347
Egil Ferkingstad, et al	rs10858851	T	C	0.2524	0.1	0.00965327	3.8e-25	12	89830870	trans		P00747	6	161123270	161174347
Egil Ferkingstad, et al	rs4252159	A	G	0.0961	0.18	0.0141209	3.24e-37	6	161160644	cis		P00747	6	161123270	161174347
Alexander Gudjonsson, et al	rs9534311	G	NA	0.3466	0.175469	0.0191431	4.9e-20	13	46650121	trans		P00747	6	161123270	161174347
Egil Ferkingstad, et al	rs4252185	C	T	0.0804	-0.21	0.0150276	2.24e-44	6	161123451	cis		P00747	6	161123270	161174347
Alexander Gudjonsson, et al	rs2489929	T	NA	0.149	0.272257	0.0252766	4.71e-27	6	161270781	cis		P00747	6	161123270	161174347
Karsten Suhre, et al	rs783150	T	C	0.11	-0.517	0.066	8.7e-15	6	161226939	cis		P00747	6	161123270	161174347
Egil Ferkingstad, et al	rs2302524	C	T	0.1754	-0.18	0.0109197	4.79e-61	19	44156472	trans		P00749	10	75668935	75677255
Benjamin B. Sun, et al	rs36229204	T	C	0.038	-0.48	0.07	5.2e-13	19	44175982	trans		P00749	10	75668935	75677255
Alexander Gudjonsson, et al	rs2227564	T	NA	0.2638	0.379864	0.0198821	2.26e-81	10	75673101	cis		P00749	10	75668935	75677255
Egil Ferkingstad, et al	rs146287686	A	G	0.0177	-0.23	0.0299806	1.7e-14	10	75697692	cis		P00749	10	75668935	75677255
Benjamin B. Sun, et al	rs2227551	T	G	0.716	-0.24	0.03	5.4e-20	10	75669190	cis		P00749	10	75668935	75677255
Egil Ferkingstad, et al	rs2227551	G	T	0.2798	0.13	0.0132241	8.32e-23	10	75669190	cis		P00749	10	75668935	75677255
Egil Ferkingstad, et al	rs36229204	T	C	0.0287	-0.35	0.0245002	2.69e-46	19	44175982	trans		P00749	10	75668935	75677255
Alexander Gudjonsson, et al	rs77346091	C	NA	0.03236	-0.463113	0.0532712	3.51e-18	8	42020158	cis		P00750	8	42032236	42065242
Egil Ferkingstad, et al	rs2020921	A	G	0.0334	-0.59	0.0230774	3.63e-144	8	42044965	cis		P00750	8	42032236	42065242
Egil Ferkingstad, et al	rs113414093	A	G	0.0877	0.1	0.0155134	1.15e-10	2	219859171	trans		P00750	8	42032236	42065242
Egil Ferkingstad, et al	rs4619189	T	C	0.4358	0.06	0.00902393	2.95e-11	12	131313797	trans		P00750	8	42032236	42065242
Alexander Gudjonsson, et al	rs551397	T	NA	0.2419	0.291216	0.0217835	9.22e-41	1	196642072	trans		P00751	6	31895475	31919861
Benjamin B. Sun, et al	rs4657825	G	A	0.771	-0.28	0.03	6.3e-22	1	196584321	trans		P00751	6	31895475	31919861
Egil Ferkingstad, et al	rs12133641	G	A	0.4148	-0.06	0.00918932	6.61e-11	1	154428283	trans		P00751	6	31895475	31919861
Egil Ferkingstad, et al	rs72932727	C	G	0.117	0.09	0.0133006	1.32e-11	2	203649501	trans		P00797	1	204123944	204135465
Benjamin B. Sun, et al	rs193280350	A	G	0.008	1.2	0.15	1.3e-15	1	204148649	cis		P00797	1	204123944	204135465
Egil Ferkingstad, et al	rs4951315	A	C	0.2614	-0.06	0.00958717	3.89e-10	1	204157168	cis		P00797	1	204123944	204135465
Egil Ferkingstad, et al	rs12123481	A	G	0.4362	0.07	0.00865694	6.17e-16	1	163725061	trans		P00797	1	204123944	204135465
Alexander Gudjonsson, et al	rs7000950	T	NA	0.4289	0.152627	0.018959	8.25e-16	8	86307463	cis		P00915	8	86239837	86291243
Alexander Gudjonsson, et al	rs75881014	A	NA	0.01317	-0.741791	0.0809092	4.81e-20	8	85790236	cis		P00915	8	86239837	86291243
Egil Ferkingstad, et al	rs4895441	G	A	0.2789	-0.06	0.00834802	6.61e-13	6	135426573	trans		P00915	8	86239837	86291243
Egil Ferkingstad, et al	rs117634905	G	A	0.0079	-1.09	0.0455196	1.02e-126	8	86541976	cis		P00915	8	86239837	86291243
Egil Ferkingstad, et al	rs72682933	C	T	0.0399	-0.14	0.0213741	5.75e-11	8	86271972	cis		P00915	8	86239837	86291243
Egil Ferkingstad, et al	rs2453868	C	T	0.4191	0.1	0.00826786	1.12e-33	8	86302696	cis		P00915	8	86239837	86291243
Benjamin B. Sun, et al	rs4767027	C	T	0.654	-0.27	0.03	6.2e-26	12	113359157	cis		P00973	12	113344582	113369990
Egil Ferkingstad, et al	rs7725017	C	A	0.3905	0.11	0.00777374	1.86e-45	5	147217823	cis		P00995	5	147204131	147211349
Egil Ferkingstad, et al	rs114139234	A	G	0.0066	0.43	0.0489844	1.66e-18	5	147209808	cis		P00995	5	147204131	147211349
Alexander Gudjonsson, et al	rs3777126	T	NA	0.3917	0.222371	0.0191149	2.79e-31	5	147203906	cis		P00995	5	147204131	147211349
Egil Ferkingstad, et al	rs1243167	A	G	0.2699	0.41	0.0106584	1e-200	14	94841641	cis		P01009	14	94843084	94857030
Egil Ferkingstad, et al	rs660240	T	C	0.205	-0.16	0.0103354	4.68e-54	1	109817838	trans		P01009	14	94843084	94857030
Karsten Suhre, et al	rs2749534	G	A	0.2	0.427	0.054	5.6e-15	14	94809760	cis		P01009	14	94843084	94857030
Alexander Gudjonsson, et al	rs1243167	A	NA	0.276	0.158962	0.0202377	4.01e-15	14	94841641	cis		P01009	14	94843084	94857030
Egil Ferkingstad, et al	rs10761787	A	T	0.4662	-0.05	0.00751611	2.88e-11	10	65353755	trans		P01009	14	94843084	94857030
Alexander Gudjonsson, et al	rs56250610	G	NA	0.1633	-0.244411	0.0240048	2.39e-24	14	95115224	cis		P01011	14	95078714	95090392
Egil Ferkingstad, et al	rs111397271	A	G	0.0137	-0.32	0.0312717	1.41e-24	14	95078227	cis		P01011	14	95078714	95090392
Karsten Suhre, et al	rs6575449	T	C	0.19	-0.432	0.054	1.9e-15	14	95097303	cis		P01011	14	95078714	95090392
Egil Ferkingstad, et al	rs12891214	T	C	0.4094	-0.06	0.0081711	2.09e-13	14	95138429	cis		P01011	14	95078714	95090392
Egil Ferkingstad, et al	rs77262773	T	C	0.0226	0.17	0.0266484	1.78e-10	17	67249711	trans		P01011	14	95078714	95090392
Egil Ferkingstad, et al	rs57150750	T	C	0.0228	0.24	0.0267922	3.31e-19	1	230855109	cis		P01019	1	230838269	230850043
Egil Ferkingstad, et al	rs2071404	A	C	0.0929	0.28	0.0137725	6.92e-92	1	230850940	cis		P01019	1	230838269	230850043
Egil Ferkingstad, et al	rs11568055	T	C	0.068	0.23	0.0159451	3.63e-47	1	230844606	cis		P01019	1	230838269	230850043
Alexander Gudjonsson, et al	rs3789670	T	NA	0.08982	0.329329	0.0297294	1.61e-28	1	230843714	cis		P01019	1	230838269	230850043
Egil Ferkingstad, et al	rs7956099	C	T	0.4685	-0.07	0.00831467	3.8e-17	12	103556109	trans		P01019	1	230838269	230850043
Karsten Suhre, et al	rs2493151	A	G	0.23	0.335	0.049	2.2e-11	1	230878561	cis		P01019	1	230838269	230850043
Egil Ferkingstad, et al	rs139974673	C	T	0.0273	0.16	0.023846	1.95e-11	15	44027885	trans		P01019	1	230838269	230850043
Egil Ferkingstad, et al	rs205757	G	A	0.3388	-0.05	0.00818902	1.02e-09	7	130582489	trans		P01023	12	9220260	9268825
Egil Ferkingstad, et al	rs9884482	C	T	0.3645	0.07	0.00891748	4.17e-15	4	106081636	trans		P01023	12	9220260	9268825
Egil Ferkingstad, et al	rs80177247	G	A	0.1955	-0.07	0.0110095	2.04e-10	10	5296243	trans		P01023	12	9220260	9268825
Alexander Gudjonsson, et al	rs4657825	A	NA	0.242	0.171795	0.0222353	1.11e-14	1	196584321	trans		P01024	19	6677715	6730573
Egil Ferkingstad, et al	rs2269067	C	G	0.1776	0.17	0.0107385	1.91e-56	9	123737040	cis		P01031	9	123714616	123812554
Alexander Gudjonsson, et al	rs1035029	G	NA	0.3845	-0.144002	0.0181386	2.04e-15	9	123742818	cis		P01031	9	123714616	123812554
Chen Yao, et al	rs113822376	A	G	0.979	-0.48	0.087	4.1e-08	20	23539013	cis		P01034	20	23608534	23619110
Alexander Gudjonsson, et al	rs2254635	T	NA	0.2079	-0.300817	0.0198991	1.25e-51	20	23622758	cis		P01034	20	23608534	23619110
Chen Yao, et al	rs911119	T	C	0.779	0.393	0.022	6.66e-73	20	23612737	cis		P01034	20	23608534	23619110
Karsten Suhre, et al	rs6036478	A	C	0.2	-0.391	0.05	9.6e-15	20	23611359	cis		P01034	20	23608534	23619110
Egil Ferkingstad, et al	rs6114209	C	G	0.2104	-0.25	0.00997558	1.32e-138	20	23622266	cis		P01034	20	23608534	23619110
Egil Ferkingstad, et al	rs1970947	T	A	0.358	-0.06	0.00832982	5.89e-13	1	87907756	trans		P01036	20	23666277	23669677
Egil Ferkingstad, et al	rs34223888	T	C	0.0209	0.17	0.0277925	9.55e-10	4	70915969	trans		P01036	20	23666277	23669677
Egil Ferkingstad, et al	rs8121100	G	A	0.0934	-0.43	0.0137613	1e-200	20	23675898	cis		P01036	20	23666277	23669677
Egil Ferkingstad, et al	rs67020211	T	G	0.4901	0.07	0.00772939	1.35e-19	15	63639644	trans		P01036	20	23666277	23669677
Egil Ferkingstad, et al	rs1998764	C	T	0.4597	-0.08	0.00778073	8.51e-25	14	37230561	trans		P01036	20	23666277	23669677
Egil Ferkingstad, et al	rs10836317	A	G	0.3431	0.07	0.00814666	8.51e-18	11	34885522	trans		P01036	20	23666277	23669677
Egil Ferkingstad, et al	rs3749751	C	T	0.3887	0.16	0.00843061	2.57e-80	5	134509677	trans		P01036	20	23666277	23669677
Alexander Gudjonsson, et al	rs10038879	C	NA	0.3861	0.165283	0.019173	6.66e-18	5	134507859	trans		P01036	20	23666277	23669677
Alexander Gudjonsson, et al	rs7263473	A	NA	0.1017	-0.510188	0.0307578	8.61e-62	20	23690467	cis		P01036	20	23666277	23669677
Egil Ferkingstad, et al	rs17742991	C	T	0.2879	-0.1	0.00844255	2.29e-32	12	11019271	trans		P01037	20	23728190	23731905
Egil Ferkingstad, et al	rs2774035	A	G	0.4535	-0.05	0.00761763	5.25e-11	14	37279147	trans		P01037	20	23728190	23731905
Alexander Gudjonsson, et al	rs4260306	T	NA	0.2676	-0.605281	0.0190671	1e-200	20	23730336	cis		P01037	20	23728190	23731905
Egil Ferkingstad, et al	rs4246778	G	A	0.4047	0.05	0.00776091	1.17e-10	5	134519345	trans		P01037	20	23728190	23731905
Egil Ferkingstad, et al	rs67020211	T	G	0.4901	0.07	0.00766793	6.92e-20	15	63639644	trans		P01037	20	23728190	23731905
Alexander Gudjonsson, et al	rs36175327	A	NA	0.2757	-0.143903	0.0202384	1.16e-12	12	11255674	trans		P01037	20	23728190	23731905
Egil Ferkingstad, et al	rs61685000	C	G	0.4025	-0.08	0.00836383	1.12e-21	1	202181185	trans		P01037	20	23728190	23731905
Egil Ferkingstad, et al	rs4260306	T	C	0.255	-0.56	0.0145578	1e-200	20	23730336	cis		P01037	20	23728190	23731905
Karsten Suhre, et al	rs6114248	A	G	0.31	0.564	0.043	5e-37	20	23711882	cis		P01037	20	23728190	23731905
Egil Ferkingstad, et al	rs11680187	T	C	0.259	-0.06	0.00974499	7.41e-10	2	211661237	trans		P01042	3	186435065	186461743
Karsten Suhre, et al	rs2304456	G	T	0.1	-1.366	0.058	2.9e-97	3	186445052	cis		P01042	3	186435065	186461743
Alexander Gudjonsson, et al	rs2304456	G	NA	0.1197	-1.50296	0.0209504	1e-200	3	186445052	cis		P01042	3	186435065	186461743
Egil Ferkingstad, et al	rs5030095	C	G	0.1132	-0.37	0.013898	3.72e-156	3	186461349	cis		P01042	3	186435065	186461743
Egil Ferkingstad, et al	rs4965869	T	C	0.2358	0.06	0.00933336	1.29e-10	15	101990320	trans		P01127	22	39619364	39640756
Lasse Folkersen, et al	rs16873402	C	T	0.71	0.15	0.0268799	2.4e-08	8	106589247	trans		P01127	22	39619364	39640756
Alexander Gudjonsson, et al	rs2304058	C	NA	0.4768	-0.153135	0.0192309	1.68e-15	5	149508544	trans		P01127	22	39619364	39640756
Egil Ferkingstad, et al	rs61658003	C	A	0.1541	-0.08	0.0110679	4.9e-13	19	55544203	trans		P01127	22	39619364	39640756
Chen Yao, et al	rs7949566	A	G	0.426	0.216	0.019	8.46e-29	11	126285301	trans		P01130	19	11200038	11244492
Alexander Gudjonsson, et al	rs12506702	G	NA	0.3781	0.406788	0.01867	2.99e-105	4	110845763	cis		P01133	4	110834040	110933422
Benjamin B. Sun, et al	rs11568972	C	A	0.337	0.27	0.03	3.1e-25	4	110889007	cis		P01133	4	110834040	110933422
Egil Ferkingstad, et al	rs4698801	A	C	0.3356	0.1	0.00871672	1.82e-30	4	110882476	cis		P01133	4	110834040	110933422
Alexander Gudjonsson, et al	rs2241715	A	NA	0.2829	-0.268852	0.0185164	9.09e-48	19	41856886	cis		P01137	19	41807492	41859816
Lasse Folkersen, et al	rs75416436	G	A	0.96	-0.5	0.0912038	4.2e-08	13	42593540	trans		P01138	1	115828539	115880857
Lasse Folkersen, et al	rs61598054	C	T	0.87	-0.31	0.0563646	3.8e-08	6	108810565	trans		P01138	1	115828539	115880857
Egil Ferkingstad, et al	rs145488887	C	T	0.0461	0.13	0.0187554	4.17e-12	1	11827796	cis		P01160	1	11905766	11908402
Egil Ferkingstad, et al	rs877172	G	T	0.3317	0.36	0.00935857	1e-200	20	3049890	cis		P01178	20	3052266	3053163
Alexander Gudjonsson, et al	rs877172	G	NA	0.3382	0.616928	0.0186004	1e-200	20	3049890	cis		P01178	20	3052266	3053163
Karsten Suhre, et al	rs12099358	A	C	0.16	-0.623	0.057	1.6e-26	11	116726048	trans		P01189	2	25383722	25391772
Alexander Gudjonsson, et al	rs12721028	G	NA	0.1175	-0.428053	0.0288171	6.54e-50	11	116705590	trans		P01189	2	25383722	25391772
Benjamin B. Sun, et al	rs670	T	C	0.167	-0.54	0.03	8.1e-64	11	116708413	trans		P01189	2	25383722	25391772
Egil Ferkingstad, et al	rs12721028	G	A	0.1228	-0.14	0.0116481	2.82e-33	11	116705590	trans		P01189	2	25383722	25391772
Egil Ferkingstad, et al	rs8126001	T	C	0.4866	-0.08	0.00843982	2.57e-21	20	62711459	trans		P01189	2	25383722	25391772
Alexander Gudjonsson, et al	rs9434167	T	NA	0.1872	-0.191425	0.0234237	3.03e-16	1	101745411	trans		P01189	2	25383722	25391772
Egil Ferkingstad, et al	rs11774829	A	T	0.1268	0.08	0.0126958	2.95e-10	8	105978368	trans		P01189	2	25383722	25391772
Egil Ferkingstad, et al	rs8045875	T	C	0.4785	0.13	0.00825726	7.59e-56	16	81603235	trans		P01189	2	25383722	25391772
Alexander Gudjonsson, et al	rs12930850	G	NA	0.4928	-0.169651	0.0178852	2.41e-21	16	81602212	trans		P01189	2	25383722	25391772
Egil Ferkingstad, et al	rs145530718	C	G	0.0187	0.33	0.0300101	3.98e-28	19	10568883	trans		P01189	2	25383722	25391772
Egil Ferkingstad, et al	rs2180234	G	A	0.1883	-0.13	0.0107064	6.31e-34	1	101736043	trans		P01189	2	25383722	25391772
Benjamin B. Sun, et al	rs2670014	T	C	0.474	-0.47	0.02	1.3e-87	8	57376781	cis		P01210	8	57349233	57359293
Egil Ferkingstad, et al	rs7658601	T	C	0.1895	0.15	0.010262	2.19e-48	4	57781347	trans		P01210	8	57349233	57359293
Egil Ferkingstad, et al	rs2576575	T	C	0.4541	-0.48	0.0124781	1e-200	8	57361293	cis		P01210	8	57349233	57359293
Alexander Gudjonsson, et al	rs2576575	T	NA	0.4562	-0.422166	0.0175091	1.91e-128	8	57361293	cis		P01210	8	57349233	57359293
Egil Ferkingstad, et al	rs35775010	C	T	0.1279	-0.13	0.0117822	2.63e-28	8	57836896	cis		P01210	8	57349233	57359293
Egil Ferkingstad, et al	rs4239252	A	G	0.1846	-0.21	0.0106326	7.94e-87	17	34163565	trans		P01213	20	1959403	1974732
Egil Ferkingstad, et al	rs1654447	A	G	0.1615	-0.07	0.0113024	5.89e-10	19	55570574	trans		P01213	20	1959403	1974732
Alexander Gudjonsson, et al	rs78248023	A	NA	0.1208	-0.58122	0.0206301	1.24e-174	19	49515171	cis		P01229	19	49519237	49520338
Benjamin B. Sun, et al	rs75287599	T	C	0.078	-0.43	0.05	2.4e-21	19	49517140	cis		P01229	19	49519237	49520338
Egil Ferkingstad, et al	rs79785970	G	C	0.1274	-0.44	0.011778	1e-200	19	49517331	cis		P01229	19	49519237	49520338
Egil Ferkingstad, et al	rs3892779	T	A	0.3745	-0.1	0.00830953	2.34e-33	3	186748887	trans		P01266	8	133879203	134147147
Egil Ferkingstad, et al	rs3872724	T	C	0.4061	-0.14	0.00826591	2.4e-64	3	186741221	trans		P01266	8	133879203	134147147
Egil Ferkingstad, et al	rs219771	T	C	0.2456	-0.06	0.0096595	5.25e-10	21	37835501	trans		P01270	11	13513602	13517728
Egil Ferkingstad, et al	rs2762943	T	G	0.1142	0.12	0.0131956	9.55e-20	20	52790786	trans		P01270	11	13513602	13517728
Egil Ferkingstad, et al	rs6127099	T	A	0.2552	0.13	0.0090787	1.66e-46	20	52731402	trans		P01270	11	13513602	13517728
Egil Ferkingstad, et al	rs10051765	C	T	0.3922	-0.08	0.00782305	1.51e-24	5	176799992	trans		P01270	11	13513602	13517728
Egil Ferkingstad, et al	rs62066051	G	C	0.3556	-0.06	0.00871384	5.75e-12	17	9780360	trans		P01275	2	162999392	163008914
Benjamin B. Sun, et al	rs139276089	C	G	0.512	-0.23	0.02	5.6e-21	4	187160394	trans		P01275	2	162999392	163008914
Benjamin B. Sun, et al	rs200256983	C	T	0.623	-0.25	0.03	1e-16	10	49333788	trans		P01298	17	42018172	42019836
Alexander Gudjonsson, et al	rs2438988	A	NA	0.3739	0.176996	0.0189879	1.15e-20	10	49370090	trans		P01298	17	42018172	42019836
Benjamin B. Sun, et al	rs73174306	T	A	0.039	0.49	0.06	2.4e-14	3	169194244	trans		P01298	17	42018172	42019836
Egil Ferkingstad, et al	rs2326451	T	A	0.4302	-0.07	0.00787717	6.31e-19	6	126811928	trans		P01298	17	42018172	42019836
Egil Ferkingstad, et al	rs73174306	T	A	0.0278	0.48	0.0252036	7.24e-81	3	169194244	trans		P01298	17	42018172	42019836
Egil Ferkingstad, et al	rs61841537	C	G	0.2501	-0.06	0.00908903	4.07e-11	10	47157925	trans		P01298	17	42018172	42019836
Egil Ferkingstad, et al	rs72790392	C	T	0.0338	0.2	0.0232191	7.08e-18	10	48600705	trans		P01298	17	42018172	42019836
Egil Ferkingstad, et al	rs9368222	A	C	0.228	-0.07	0.0100707	3.63e-12	6	20686996	trans		P01298	17	42018172	42019836
Egil Ferkingstad, et al	rs3817902	T	C	0.2992	-0.06	0.0081952	2.45e-13	16	1843672	trans		P01344	11	2150342	2170833
Egil Ferkingstad, et al	rs4234797	G	A	0.4418	-0.06	0.00870142	5.37e-12	4	7219907	trans		P01344	11	2150342	2170833
Alexander Gudjonsson, et al	rs2425358	G	NA	0.09653	-0.242046	0.0311484	7.8e-15	20	36961084	trans		P01375	6	31543344	31546113
Egil Ferkingstad, et al	rs3105782	G	A	0.2486	-0.06	0.00959268	3.98e-10	3	186971296	trans		P01584	2	113587328	113594480
Benjamin B. Sun, et al	rs13402561	G	C	0.814	-0.32	0.03	2.2e-23	2	3639921	trans		P01584	2	113587328	113594480
Egil Ferkingstad, et al	rs112263656	T	C	0.0869	-0.11	0.0141439	7.41e-15	2	3647591	trans		P01584	2	113587328	113594480
Maik Pietzner, et al	rs1864480	T	C	0.7596	0.2208	0.016	4.43e-43	2	3641961	trans		P01584	2	113587328	113594480
Egil Ferkingstad, et al	rs221790	G	C	0.4104	-0.07	0.00840401	8.13e-17	7	100278282	cis		P01588	7	100318423	100321323
Egil Ferkingstad, et al	rs77552793	A	C	0.0316	0.16	0.023248	5.89e-12	2	111944538	trans		P01588	7	100318423	100321323
Egil Ferkingstad, et al	rs218264	T	A	0.2506	0.08	0.0100375	1.58e-15	4	55408875	trans		P01588	7	100318423	100321323
Egil Ferkingstad, et al	rs9402686	A	G	0.2786	0.2	0.00886725	1.2e-112	6	135427817	trans		P01588	7	100318423	100321323
Alexander Gudjonsson, et al	rs9389268	G	NA	0.2782	0.200563	0.0208106	5.55e-22	6	135419631	trans		P01588	7	100318423	100321323
Egil Ferkingstad, et al	rs351742	G	A	0.4652	0.06	0.00889779	1.55e-11	6	109527325	trans		P01588	7	100318423	100321323
Egil Ferkingstad, et al	rs12722489	T	C	0.2254	-0.06	0.0086604	4.27e-12	10	6102012	cis		P01589	10	6052652	6104288
Arthur Gilly, et al	rs7093069	T	C	0.11	-0.52	0.039	1.68e-41	10	6063319	cis		P01589	10	6052652	6104288
Egil Ferkingstad, et al	rs61916271	A	G	0.2098	-0.06	0.00963149	4.68e-10	12	6890522	cis		P01730	12	6896024	6929974
Alexander Gudjonsson, et al	rs62146083	T	NA	0.05711	-0.416594	0.0405618	9.56e-25	2	87052472	cis		P01732	2	87011729	87035519
Egil Ferkingstad, et al	rs2717539	A	G	0.2556	0.06	0.00984463	1.1e-09	8	79629039	trans		P01732	2	87011729	87035519
Egil Ferkingstad, et al	rs3020726	G	A	0.1957	0.4	0.0103984	1e-200	2	87016506	cis		P01732	2	87011729	87035519
Alexander Gudjonsson, et al	rs3020726	G	NA	0.1914	0.544566	0.0231415	1.92e-122	2	87016506	cis		P01732	2	87011729	87035519
Egil Ferkingstad, et al	rs2478539	T	G	0.4251	-0.07	0.00894053	4.9e-15	1	230844772	trans		P01732	2	87011729	87035519
Egil Ferkingstad, et al	rs469783	C	T	0.4229	-0.06	0.00801778	7.24e-14	5	96121524	trans		P01732	2	87011729	87035519
Egil Ferkingstad, et al	rs3181348	A	G	0.4448	-0.06	0.00774975	9.77e-15	9	117694184	trans		P01732	2	87011729	87035519
Egil Ferkingstad, et al	rs75444660	G	A	0.0562	0.11	0.0176577	4.68e-10	9	136182475	trans		P01833	1	207101863	207119811
Alexander Gudjonsson, et al	rs13190	T	NA	0.4194	-0.26049	0.0191281	3.12e-42	1	207102293	cis		P01833	1	207101863	207119811
Egil Ferkingstad, et al	rs748844	A	G	0.3979	-0.14	0.00826326	2.19e-64	1	207109846	cis		P01833	1	207101863	207119811
Benjamin B. Sun, et al	rs2007272	C	G	0.426	-0.21	0.02	1.4e-16	1	207113755	cis		P01833	1	207101863	207119811
Egil Ferkingstad, et al	rs2106727	A	G	0.3598	-0.06	0.00826879	3.98e-13	7	17287998	trans		P01861	14	106090687	106092403
Egil Ferkingstad, et al	rs2472297	T	C	0.2911	0.07	0.00905165	1.05e-14	15	75027880	trans		P01861	14	106090687	106092403
Egil Ferkingstad, et al	rs2867105	T	G	0.1718	-0.07	0.0106647	5.25e-11	2	601905	trans		P01861	14	106090687	106092403
Egil Ferkingstad, et al	rs2461286	A	G	0.3224	0.74	0.0192371	1e-200	16	203254	cis		P02008	16	202686	204502
Egil Ferkingstad, et al	rs635243	A	C	0.4764	0.06	0.00775562	1.02e-14	6	139843350	trans		P02008	16	202686	204502
Egil Ferkingstad, et al	rs62108438	C	T	0.4167	-0.05	0.00830483	1.74e-09	19	13000247	trans		P02008	16	202686	204502
Alexander Gudjonsson, et al	rs2541645	T	NA	0.2799	0.166457	0.0197677	3.74e-17	16	211105	cis		P02008	16	202686	204502
Benjamin B. Sun, et al	rs2461286	G	A	0.647	-0.88	0.02	1e-200	16	203254	cis		P02008	16	202686	204502
Alexander Gudjonsson, et al	rs11624007	C	NA	0.2334	-0.225944	0.0226571	2.01e-23	14	105992183	trans		P02100	11	5289582	5526847
Alexander Gudjonsson, et al	rs147878777	T	NA	0.04712	0.54882	0.0451422	5.23e-34	14	105662871	trans		P02100	11	5289582	5526847
Egil Ferkingstad, et al	rs621279	A	G	0.2086	0.06	0.00969343	6.03e-10	8	61562250	trans		P02144	22	36002811	36033998
Egil Ferkingstad, et al	rs12898	G	A	0.3572	-0.09	0.00885518	2.88e-24	8	11701198	trans		P02144	22	36002811	36033998
Alexander Gudjonsson, et al	rs2079295	C	NA	0.3419	-0.589138	0.0181569	1e-200	12	48412592	trans		P02452	17	48260650	48278993
Egil Ferkingstad, et al	rs2476601	A	G	0.1332	-0.08	0.0131982	1.35e-09	1	114377568	trans		P02452	17	48260650	48278993
Egil Ferkingstad, et al	rs9594738	C	T	0.4356	-0.1	0.00831216	2.45e-33	13	42952145	trans		P02452	17	48260650	48278993
Egil Ferkingstad, et al	rs8066653	T	A	0.2584	-0.06	0.00847502	1.45e-12	17	48314700	cis		P02452	17	48260650	48278993
Egil Ferkingstad, et al	rs2663343	A	G	0.3197	0.06	0.0089919	2.51e-11	17	926740	trans		P02452	17	48260650	48278993
Benjamin B. Sun, et al	rs146385050	A	C	0.195	0.29	0.03	2.2e-19	17	60637258	trans		P02452	17	48260650	48278993
Benjamin B. Sun, et al	rs7299271	T	C	0.371	-0.28	0.03	8.7e-29	12	48414058	trans		P02452	17	48260650	48278993
Egil Ferkingstad, et al	rs3212591	A	G	0.483	0.05	0.00732455	8.71e-12	5	52370174	trans		P02458	12	48366748	48398269
Egil Ferkingstad, et al	rs3735528	G	T	0.2837	-0.06	0.00910788	4.47e-11	7	27183468	trans		P02458	12	48366748	48398269
Egil Ferkingstad, et al	rs61269268	C	A	0.2045	-0.13	0.00901545	3.89e-47	14	92241352	trans		P02458	12	48366748	48398269
Egil Ferkingstad, et al	rs2438150	C	T	0.4723	0.07	0.00736991	2.14e-21	5	122199196	trans		P02458	12	48366748	48398269
Egil Ferkingstad, et al	rs878504	G	A	0.2629	-0.06	0.00929798	1.1e-10	8	8783506	trans		P02458	12	48366748	48398269
Egil Ferkingstad, et al	rs2874705	A	G	0.4592	0.05	0.00817918	9.77e-10	6	164472121	trans		P02458	12	48366748	48398269
Egil Ferkingstad, et al	rs10875723	G	A	0.3488	-0.7	0.0181972	1e-200	12	48417537	cis		P02458	12	48366748	48398269
Egil Ferkingstad, et al	rs2465411	A	G	0.3843	0.12	0.00879066	2e-42	17	60709277	trans		P02458	12	48366748	48398269
Egil Ferkingstad, et al	rs8001611	T	C	0.4356	-0.08	0.00851571	5.75e-21	13	42965694	trans		P02458	12	48366748	48398269
Egil Ferkingstad, et al	rs12603344	T	C	0.4834	0.05	0.00704982	1.32e-12	17	5262529	trans		P02458	12	48366748	48398269
Egil Ferkingstad, et al	rs3761188	G	T	0.2501	-0.06	0.00935376	1.41e-10	20	43533286	trans		P02458	12	48366748	48398269
Egil Ferkingstad, et al	rs4666769	C	A	0.4354	-0.05	0.00789914	2.45e-10	2	189881066	cis		P02461	2	189839046	189877472
Egil Ferkingstad, et al	rs2465412	C	T	0.3843	0.15	0.018661	9.12e-16	17	60708577	trans		P02461	2	189839046	189877472
Egil Ferkingstad, et al	rs7650294	C	T	0.365	-0.06	0.00954345	3.24e-10	3	12268027	trans		P02461	2	189839046	189877472
Egil Ferkingstad, et al	rs12544261	A	C	0.3392	-0.06	0.0092284	7.94e-11	8	142236438	trans		P02461	2	189839046	189877472
Egil Ferkingstad, et al	rs72914144	T	C	0.183	0.08	0.0112545	1.17e-12	2	190241743	cis		P02461	2	189839046	189877472
Egil Ferkingstad, et al	rs35909200	G	T	0.1753	0.24	0.0106249	5.62e-113	16	72156666	trans		P02647	11	116706467	116708666
Alexander Gudjonsson, et al	rs11075921	T	NA	0.1848	0.227174	0.0235327	4.75e-22	16	72132129	trans		P02647	11	116706467	116708666
Egil Ferkingstad, et al	rs11642506	T	C	0.0601	-0.16	0.0166738	8.32e-22	16	72107865	trans		P02647	11	116706467	116708666
Maik Pietzner, et al	rs116891509	T	C	0.0751	-0.3873	0.0246	9.4e-56	16	72105560	trans		P02647	11	116706467	116708666
Karsten Suhre, et al	rs4420638	G	A	0.17	0.419	0.056	1.9e-13	19	45422946	cis		P02649	19	45409011	45412650
Egil Ferkingstad, et al	rs261332	A	G	0.1817	0.06	0.0099168	1.45e-09	15	58727325	trans		P02649	19	45409011	45412650
Egil Ferkingstad, et al	rs2668207	C	T	0.3099	0.1	0.00895628	6.03e-29	3	165493724	trans		P02649	19	45409011	45412650
Egil Ferkingstad, et al	rs174583	T	C	0.3917	0.06	0.00798237	5.62e-14	11	61609750	trans		P02652	1	161192082	161193421
Egil Ferkingstad, et al	rs4852736	C	T	0.2921	-0.07	0.00928675	4.79e-14	2	71217757	trans		P02652	1	161192082	161193421
Egil Ferkingstad, et al	rs71631868	C	T	0.1777	0.1	0.011082	1.82e-19	1	196815711	trans		P02652	1	161192082	161193421
Alexander Gudjonsson, et al	rs12291465	T	NA	0.3314	-0.382165	0.0188572	2.55e-91	11	62437000	trans		P02652	1	161192082	161193421
Egil Ferkingstad, et al	rs247616	T	C	0.3216	0.09	0.00851235	3.98e-26	16	56989590	trans		P02654	19	45417504	45422606
Egil Ferkingstad, et al	rs6874202	T	C	0.3579	-0.06	0.00896471	2.19e-11	5	156391628	trans		P02654	19	45417504	45422606
Egil Ferkingstad, et al	rs1064725	G	T	0.07	-0.1	0.0160804	5.01e-10	19	45422561	cis		P02654	19	45417504	45422606
Egil Ferkingstad, et al	rs2156552	A	T	0.1957	-0.07	0.00992337	1.74e-12	18	47181668	trans		P02654	19	45417504	45422606
Egil Ferkingstad, et al	rs2007528	C	G	0.4883	-0.08	0.00828984	4.9e-22	19	43810852	trans		P02655	19	45449243	45452822
Egil Ferkingstad, et al	rs55723468	G	A	0.0565	0.14	0.0189392	1.45e-13	3	165554838	trans		P02656	11	116700422	116703788
Egil Ferkingstad, et al	rs261332	A	G	0.1817	0.06	0.00971053	6.46e-10	15	58727325	trans		P02656	11	116700422	116703788
Egil Ferkingstad, et al	rs1042034	C	T	0.2347	-0.07	0.00954898	2.29e-13	2	21225281	trans		P02656	11	116700422	116703788
Egil Ferkingstad, et al	rs4704826	C	A	0.3579	-0.08	0.00894342	3.72e-19	5	156392082	trans		P02656	11	116700422	116703788
Egil Ferkingstad, et al	rs56228609	T	C	0.3158	0.09	0.00869349	4.07e-25	16	56987765	trans		P02656	11	116700422	116703788
Egil Ferkingstad, et al	rs1799807	C	T	0.0089	0.31	0.044208	2.34e-12	3	165548529	trans		P02656	11	116700422	116703788
Egil Ferkingstad, et al	rs2156552	A	T	0.1957	-0.07	0.0101276	4.79e-12	18	47181668	trans		P02656	11	116700422	116703788
Egil Ferkingstad, et al	rs4220	A	G	0.1537	0.18	0.011604	2.88e-54	4	155491759	cis		P02679	4	155525286	155534119
Chen Yao, et al	rs72679193	A	G	0.811	-0.169	0.024	3.95e-12	4	155470398	cis		P02679	4	155525286	155534119
Egil Ferkingstad, et al	rs7718024	C	T	0.1928	-0.08	0.0109593	2.88e-13	5	131785879	trans		P02679	4	155525286	155534119
Egil Ferkingstad, et al	rs12730935	A	G	0.4148	-0.06	0.00787885	2.63e-14	1	154419892	trans		P02679	4	155525286	155534119
Egil Ferkingstad, et al	rs6001967	G	C	0.0926	-0.1	0.0145231	5.75e-12	22	22719884	trans		P02689	8	82352561	82359758
Chen Yao, et al	rs78631861	G	A	0.907	0.273	0.035	4.67e-15	11	126291492	trans		P02689	8	82352561	82359758
Chen Yao, et al	rs12721051	C	G	0.851	0.229	0.027	2.39e-17	19	45422160	trans		P02741	1	159682079	159684379
Chen Yao, et al	rs2211320	G	A	0.677	0.149	0.02	4.77e-14	1	159693605	cis		P02741	1	159682079	159684379
Alexander Gudjonsson, et al	rs2211320	A	NA	0.3152	-0.181963	0.0208624	2.73e-18	1	159693605	cis		P02741	1	159682079	159684379
Benjamin B. Sun, et al	rs814573	T	A	0.198	-0.21	0.03	1.3e-11	19	45424351	trans		P02741	1	159682079	159684379
Egil Ferkingstad, et al	rs6734238	G	A	0.4586	0.06	0.00876826	7.76e-12	2	113841030	trans		P02741	1	159682079	159684379
Chen Yao, et al	rs7979473	G	A	0.57	0.125	0.019	4.36e-11	12	121420260	trans		P02741	1	159682079	159684379
Benjamin B. Sun, et al	rs2808628	A	G	0.334	-0.18	0.03	5.4e-12	1	159676011	cis		P02741	1	159682079	159684379
Egil Ferkingstad, et al	rs11208691	G	A	0.3931	-0.11	0.00847445	1.58e-38	1	66092570	trans		P02741	1	159682079	159684379
Maik Pietzner, et al	rs12081480	T	G	0.9393	-0.2369	0.0284	7.95e-17	1	159706990	cis		P02741	1	159682079	159684379
Egil Ferkingstad, et al	rs1800961	T	C	0.046	-0.12	0.0190006	2.69e-10	20	43042364	trans		P02741	1	159682079	159684379
Egil Ferkingstad, et al	rs1800947	G	C	0.0624	-0.18	0.0168569	1.29e-26	1	159683438	cis		P02741	1	159682079	159684379
Alexander Gudjonsson, et al	rs2259852	A	NA	0.3215	-0.159759	0.020386	4.63e-15	12	121434833	trans		P02741	1	159682079	159684379
Egil Ferkingstad, et al	rs17616063	G	A	0.082	-0.13	0.014629	6.31e-19	16	51436882	trans		P02741	1	159682079	159684379
Egil Ferkingstad, et al	rs4129267	T	C	0.4148	-0.1	0.00832137	2.88e-33	1	154426264	trans		P02741	1	159682079	159684379
Egil Ferkingstad, et al	rs116971887	T	G	0.0538	-0.12	0.0183786	6.61e-11	16	51170026	trans		P02741	1	159682079	159684379
Benjamin B. Sun, et al	rs28480230	T	C	0.362	-0.18	0.03	5e-13	1	66124075	trans		P02741	1	159682079	159684379
Egil Ferkingstad, et al	rs146174215	C	A	0.031	-0.54	0.02366	2.69e-115	1	159544523	cis		P02743	1	159557615	159558655
Benjamin B. Sun, et al	rs71632673	A	C	0.023	-0.84	0.08	1.9e-24	1	159536213	cis		P02743	1	159557615	159558655
Karsten Suhre, et al	rs12079353	A	C	0.02	-0.868	0.131	6.3e-11	1	159554607	cis		P02743	1	159557615	159558655
Alexander Gudjonsson, et al	rs12741992	C	NA	0.03094	-0.707578	0.0505375	1.54e-44	1	159530662	cis		P02743	1	159557615	159558655
Alexander Gudjonsson, et al	rs28383573	T	NA	0.1355	0.263323	0.0252692	1.99e-25	1	159558672	cis		P02743	1	159557615	159558655
Egil Ferkingstad, et al	rs28383573	T	G	0.139	0.21	0.0116551	1.41e-72	1	159558672	cis		P02743	1	159557615	159558655
Egil Ferkingstad, et al	rs61823707	A	G	0.028	-0.18	0.024946	5.37e-13	1	159557384	cis		P02743	1	159557615	159558655
Egil Ferkingstad, et al	rs74909167	A	G	0.0144	-0.23	0.0327544	2.19e-12	1	22970432	cis		P02747	1	22970123	22974603
Egil Ferkingstad, et al	rs74497536	A	G	0.0253	0.17	0.0257124	3.8e-11	3	152018102	trans		P02747	1	22970123	22974603
Egil Ferkingstad, et al	rs4934470	T	C	0.2636	-0.14	0.00954517	1.05e-48	10	91067438	trans		P02747	1	22970123	22974603
Benjamin B. Sun, et al	rs78865058	A	G	0.042	1.08	0.06	4.3e-71	1	22944209	cis		P02747	1	22970123	22974603
Egil Ferkingstad, et al	rs12073436	T	C	0.0827	0.48	0.0144941	1e-200	1	22970908	cis		P02747	1	22970123	22974603
Egil Ferkingstad, et al	rs567910619	T	C	0.0222	-0.2	0.0267693	7.94e-14	1	65210790	trans		P02747	1	22970123	22974603
Egil Ferkingstad, et al	rs6532770	A	C	0.2449	-0.08	0.00927627	6.46e-18	4	99783669	trans		P02747	1	22970123	22974603
Benjamin B. Sun, et al	rs4934470	C	T	0.73	0.21	0.03	1.9e-14	10	91067438	trans		P02747	1	22970123	22974603
Egil Ferkingstad, et al	rs78865058	A	G	0.0434	1.03	0.0267759	1e-200	1	22944209	cis		P02747	1	22970123	22974603
Egil Ferkingstad, et al	rs292004	G	A	0.0752	0.36	0.0150087	3.89e-127	1	22993714	cis		P02747	1	22970123	22974603
Alexander Gudjonsson, et al	rs209692	A	NA	0.2929	0.421977	0.0208249	2.72e-91	1	22922546	cis		P02747	1	22970123	22974603
Egil Ferkingstad, et al	rs13048533	A	G	0.3239	-0.06	0.00951105	2.82e-10	21	40459094	trans		P02748	5	39284364	39424970
Benjamin B. Sun, et al	rs62358364	T	G	0.009	-1.34	0.13	9.3e-27	5	39345306	cis		P02748	5	39284364	39424970
Egil Ferkingstad, et al	rs835222	A	G	0.3975	-0.06	0.00928294	1.02e-10	5	39362167	cis		P02748	5	39284364	39424970
Alexander Gudjonsson, et al	rs112055822	T	NA	0.01671	-0.459436	0.0662301	4.01e-12	17	63650894	trans		P02749	17	64208151	64252643
Alexander Gudjonsson, et al	rs9895407	C	NA	0.05304	-0.491059	0.0385357	3.41e-37	17	64157855	cis		P02749	17	64208151	64252643
Alexander Gudjonsson, et al	rs10429910	C	NA	0.13	-0.189361	0.0274842	5.59e-12	1	197141253	trans		P02751	2	216225163	216300895
Alexander Gudjonsson, et al	rs7553867	A	NA	0.3453	0.210878	0.0197126	1.04e-26	1	150472869	trans		P02751	2	216225163	216300895
Alexander Gudjonsson, et al	rs12204494	G	NA	0.3952	0.168849	0.0193974	3.18e-18	6	6333084	trans		P02751	2	216225163	216300895
Egil Ferkingstad, et al	rs1883711	C	G	0.0296	-0.17	0.0241435	1.91e-12	20	39179822	trans		P02753	10	95351444	95361501
Egil Ferkingstad, et al	rs10882283	C	A	0.3575	-0.08	0.0082237	2.29e-22	10	95360964	cis		P02753	10	95351444	95361501
Arthur Gilly, et al	rs147941577	G	A	0.025	-1.28	0.126	3.03e-24	9	116831989	cis		P02760	9	116822407	116840752
Chen Yao, et al	rs7040440	C	T	0.922	0.294	0.047	3.11e-10	9	117091074	cis		P02760	9	116822407	116840752
Chen Yao, et al	rs7040440	C	T	0.922	-0.348	0.046	3.3e-14	9	117091074	cis		P02763	9	117085336	117088755
Alexander Gudjonsson, et al	rs4917	T	NA	0.3554	1.34869	0.00767149	1e-200	3	186337713	cis		P02765	3	186330712	186339107
Karsten Suhre, et al	rs2518136	T	C	0.46	-0.556	0.04	1.7e-39	3	186337827	cis		P02765	3	186330712	186339107
Egil Ferkingstad, et al	rs4686790	G	T	0.2935	-0.36	0.00935857	1e-200	3	186321982	cis		P02765	3	186330712	186339107
Benjamin B. Sun, et al	rs35094235	G	T	0.731	0.63	0.03	2e-132	3	186328951	cis		P02765	3	186330712	186339107
Egil Ferkingstad, et al	rs75444879	A	G	0.3372	0.06	0.00916996	6.03e-11	2	234587848	trans		P02768	4	74262831	74287129
Alexander Gudjonsson, et al	rs6922556	G	NA	0.4167	-0.120468	0.016623	4.26e-13	6	25723527	trans		P02768	4	74262831	74287129
Egil Ferkingstad, et al	rs10502	C	G	0.4498	0.06	0.00871799	5.89e-12	6	90039670	trans		P02768	4	74262831	74287129
Egil Ferkingstad, et al	rs7603427	C	T	0.4502	0.08	0.00767382	1.91e-25	2	204317553	trans		P02768	4	74262831	74287129
Egil Ferkingstad, et al	rs2139646	A	G	0.3622	0.06	0.00841081	9.77e-13	4	72771403	cis		P02774	4	72607410	72669758
Alexander Gudjonsson, et al	rs17113217	G	NA	0.2512	0.156522	0.0224201	2.92e-12	14	107109026	trans		P02774	4	72607410	72669758
Alexander Gudjonsson, et al	rs11637184	C	NA	0.2495	-0.341467	0.0214558	4.99e-57	15	101991748	trans		P02775	4	74852755	74853914
Benjamin B. Sun, et al	rs861442	G	A	0.641	-0.18	0.03	3.1e-12	2	224902897	trans		P02775	4	74852755	74853914
Benjamin B. Sun, et al	rs11548618	A	G	0.009	1.92	0.13	2.1e-49	4	76943947	cis		P02778	4	76942273	76944650
Karsten Suhre, et al	rs11548618	A	G	0.01	1.841	0.191	4.9e-21	4	76943947	cis		P02778	4	76942273	76944650
Egil Ferkingstad, et al	rs6532086	A	G	0.4937	0.08	0.00837426	1.26e-21	4	76937278	cis		P02778	4	76942273	76944650
Egil Ferkingstad, et al	rs2879280	A	G	0.1484	0.14	0.0115895	1.35e-33	5	141470658	trans		P02786	3	195754054	195809060
Egil Ferkingstad, et al	rs8047587	T	G	0.4392	0.05	0.00785953	2e-10	16	53798622	trans		P02786	3	195754054	195809060
Egil Ferkingstad, et al	rs9801017	G	A	0.3514	0.06	0.00914594	5.37e-11	7	100236202	trans		P02786	3	195754054	195809060
Egil Ferkingstad, et al	rs6592965	A	G	0.4006	-0.06	0.00838109	8.13e-13	7	50427982	trans		P02786	3	195754054	195809060
Egil Ferkingstad, et al	rs2471884	T	C	0.1376	0.26	0.0116149	5.5e-111	11	117010320	trans		P02786	3	195754054	195809060
Egil Ferkingstad, et al	rs12210538	G	A	0.2258	0.06	0.00896923	2.24e-11	6	110760008	trans		P02786	3	195754054	195809060
Egil Ferkingstad, et al	rs8887	T	C	0.3912	-0.05	0.00825389	1.38e-09	19	4502201	trans		P02786	3	195754054	195809060
Alexander Gudjonsson, et al	rs9919599	C	NA	0.1363	0.306721	0.0268649	3.43e-30	11	116745484	trans		P02786	3	195754054	195809060
Arthur Gilly, et al	rs3817672	C	T	0.41	0.267	0.027	1.1e-22	3	195800811	cis		P02786	3	195754054	195809060
Egil Ferkingstad, et al	rs12461546	T	C	0.0858	0.13	0.0148752	2.34e-18	19	11298491	trans		P02786	3	195754054	195809060
Egil Ferkingstad, et al	rs80215559	C	T	0.0655	-0.17	0.0156229	1.41e-27	6	25918225	trans		P02787	3	133464800	133497850
Egil Ferkingstad, et al	rs8177245	G	A	0.2701	0.14	0.00835391	4.9e-63	3	133479230	cis		P02787	3	133464800	133497850
Alexander Gudjonsson, et al	rs8177252	A	NA	0.2684	0.233472	0.0193569	1.69e-33	3	133480174	cis		P02787	3	133464800	133497850
Egil Ferkingstad, et al	rs61740470	T	C	0.0081	-1.11	0.0452439	6.46e-133	3	46491985	cis		P02788	3	46477136	46526724
Egil Ferkingstad, et al	rs2074038	T	G	0.0923	0.16	0.0139395	1.7e-30	11	44087989	trans		P02788	3	46477136	46526724
Egil Ferkingstad, et al	rs3917932	C	G	0.4314	0.05	0.00804022	5.01e-10	1	36943916	trans		P02788	3	46477136	46526724
Egil Ferkingstad, et al	rs5015750	A	G	0.0866	0.18	0.014005	8.32e-38	3	46499403	cis		P02788	3	46477136	46526724
Benjamin B. Sun, et al	rs6441996	C	G	0.238	-0.43	0.03	2e-51	3	46505266	cis		P02788	3	46477136	46526724
Egil Ferkingstad, et al	rs2653414	A	C	0.0069	0.4	0.0496755	8.13e-16	8	17726069	trans		P02788	3	46477136	46526724
Egil Ferkingstad, et al	rs1870027	A	G	0.2923	0.06	0.00865227	4.07e-12	7	50258234	trans		P02788	3	46477136	46526724
Benjamin B. Sun, et al	rs61740470	T	C	0.011	-1.23	0.12	1.9e-26	3	46491985	cis		P02788	3	46477136	46526724
Chen Yao, et al	rs7935957	A	T	0.788	-0.252	0.022	5.06e-30	11	6450200	cis		P02790	11	6452279	6463847
Alexander Gudjonsson, et al	rs10494745	A	NA	0.1646	-0.910417	0.0229285	1e-200	1	196887457	trans		P02790	11	6452279	6463847
Karsten Suhre, et al	rs10494745	A	G	0.11	-1.025	0.063	1.8e-52	1	196887457	trans		P02790	11	6452279	6463847
Egil Ferkingstad, et al	rs8263	T	C	0.4894	-0.05	0.00811122	7.08e-10	17	56423114	trans		P02792	19	49468558	49470135
Egil Ferkingstad, et al	rs199138	A	G	0.0814	-0.12	0.0147033	3.31e-16	15	45387550	trans		P02792	19	49468558	49470135
Chen Yao, et al	rs4253254	T	C	0.51	-0.391	0.018	2.47e-106	4	187158508	trans		P02818	1	156211753	156213112
Alexander Gudjonsson, et al	rs11629118	C	NA	0.2203	0.593466	0.0209091	3.27e-177	14	21145055	cis		P03950	14	21152336	21167130
Karsten Suhre, et al	rs17114671	C	T	0.12	0.806	0.06	1.9e-38	14	21155270	cis		P03950	14	21152336	21167130
Egil Ferkingstad, et al	rs645040	G	T	0.2273	-0.07	0.00974362	6.76e-13	3	135926622	trans		P03950	14	21152336	21167130
Egil Ferkingstad, et al	rs28535078	A	G	0.2211	0.56	0.0145578	1e-200	14	21145076	cis		P03950	14	21152336	21167130
Egil Ferkingstad, et al	rs36071889	T	C	0.2269	-0.35	0.00975392	1e-200	14	21159266	cis		P03950	14	21152336	21167130
Egil Ferkingstad, et al	rs1059541	G	C	0.1233	0.08	0.0128494	4.79e-10	2	61414470	trans		P03950	14	21152336	21167130
Alexander Gudjonsson, et al	rs36071889	T	NA	0.2297	-0.427213	0.0216867	2.19e-86	14	21159266	cis		P03950	14	21152336	21167130
Alexander Gudjonsson, et al	rs710446	C	NA	0.3806	0.41765	0.0149804	4.7e-171	3	186459927	trans		P03951	4	187187099	187210835
Karsten Suhre, et al	rs2289252	T	C	0.41	0.442	0.042	4.6e-25	4	187207381	cis		P03951	4	187187099	187210835
Egil Ferkingstad, et al	rs55707100	T	C	0.0273	-0.16	0.026033	7.94e-10	15	43820717	trans		P03951	4	187187099	187210835
Alexander Gudjonsson, et al	rs2289252	T	NA	0.3874	0.357162	0.0150258	6.84e-125	4	187207381	cis		P03951	4	187187099	187210835
Egil Ferkingstad, et al	rs710446	C	T	0.3845	0.39	0.0101385	1e-200	3	186459927	trans		P03951	4	187187099	187210835
Egil Ferkingstad, et al	rs2289252	T	C	0.3886	0.33	0.00857869	1e-200	4	187207381	cis		P03951	4	187187099	187210835
Karsten Suhre, et al	rs1511802	C	T	0.37	0.476	0.041	9.1e-29	4	187150806	cis		P03952	4	187130133	187179625
Chen Yao, et al	rs12639909	G	A	0.887	0.317	0.03	7.94e-26	4	187138801	cis		P03952	4	187130133	187179625
Alexander Gudjonsson, et al	rs2304595	A	NA	0.4146	0.500587	0.0169493	1.04e-191	4	187172280	cis		P03952	4	187130133	187179625
Chen Yao, et al	rs4253425	C	T	0.896	-0.225	0.031	8.04e-13	4	187205929	cis		P03952	4	187130133	187179625
Chen Yao, et al	rs71322413	C	T	0.953	-0.37	0.054	6.22e-12	3	186501854	trans		P03952	4	187130133	187179625
Alexander Gudjonsson, et al	rs710446	C	NA	0.3806	0.470376	0.0176111	3.69e-157	3	186459927	trans		P03952	4	187130133	187179625
Egil Ferkingstad, et al	rs4253305	G	A	0.412	0.4	0.0103984	1e-200	4	187173691	cis		P03952	4	187130133	187179625
Lasse Folkersen, et al	rs12570111	T	C	0.56	0.14	0.0256302	4.7e-08	10	12325058	trans		P03956	11	102660651	102668891
Lasse Folkersen, et al	rs471994	G	A	0.65	0.32	0.0257852	2.3e-35	11	102697731	cis		P03956	11	102660651	102668891
Alexander Gudjonsson, et al	rs2282286	G	NA	0.3634	-0.152276	0.0196899	1.04e-14	1	156452870	trans		P03956	11	102660651	102668891
Egil Ferkingstad, et al	rs534191	T	C	0.4485	0.43	0.0111783	1e-200	11	102671697	cis		P03956	11	102660651	102668891
Egil Ferkingstad, et al	rs72983857	A	G	0.1804	0.07	0.00978657	8.51e-13	11	106495068	trans		P03956	11	102660651	102668891
Alexander Gudjonsson, et al	rs534191	T	NA	0.4532	0.565426	0.0174865	1e-200	11	102671697	cis		P03956	11	102660651	102668891
Karsten Suhre, et al	rs484915	T	A	0.45	0.503	0.042	2.1e-30	11	102673248	cis		P03956	11	102660651	102668891
Egil Ferkingstad, et al	rs34038940	A	T	0.2625	0.17	0.0091503	4.79e-77	11	6443672	trans		P03971	19	2249308	2252072
Alexander Gudjonsson, et al	rs143666677	G	NA	0.01176	1.01432	0.0873217	3.42e-31	11	7176204	trans		P03971	19	2249308	2252072
Benjamin B. Sun, et al	rs34038940	A	T	0.247	0.25	0.03	2.6e-18	11	6443672	trans		P03971	19	2249308	2252072
Alexander Gudjonsson, et al	rs6130775	T	NA	0.4524	-0.135845	0.0169972	1.33e-15	20	43773168	cis		P03973	20	43880880	43883205
Egil Ferkingstad, et al	rs7205804	A	G	0.4434	0.05	0.00816447	9.12e-10	16	57004889	trans		P03973	20	43880880	43883205
Egil Ferkingstad, et al	rs4375934	T	C	0.3143	0.07	0.00985206	1.2e-12	20	43796519	cis		P03973	20	43880880	43883205
Egil Ferkingstad, et al	rs2808467	T	G	0.1536	0.15	0.0208883	6.92e-13	1	207273801	cis		P04003	1	207277607	207318317
Alexander Gudjonsson, et al	rs11120218	A	NA	0.1119	0.414621	0.0278113	2.91e-50	1	207278451	cis		P04003	1	207277607	207318317
Benjamin B. Sun, et al	rs12092641	C	T	0.052	0.46	0.06	7.4e-17	1	57426950	trans		P04004	17	26691290	26700110
Karsten Suhre, et al	rs2284367	C	T	0.22	-0.511	0.048	4.1e-25	11	34484542	cis		P04040	11	34460472	34493609
Benjamin B. Sun, et al	rs2745924	T	G	0.545	0.19	0.02	2.7e-14	11	34399185	cis		P04040	11	34460472	34493609
Egil Ferkingstad, et al	rs73123625	T	A	0.0248	0.23	0.0265077	4.07e-18	4	15729173	trans		P04040	11	34460472	34493609
Alexander Gudjonsson, et al	rs4755375	T	NA	0.2464	0.275392	0.0213639	5.09e-38	11	34508128	cis		P04040	11	34460472	34493609
Egil Ferkingstad, et al	rs769218	A	G	0.2199	-0.21	0.00954639	3.02e-107	11	34470679	cis		P04040	11	34460472	34493609
Egil Ferkingstad, et al	rs533581	C	T	0.4162	-0.06	0.0085368	2.09e-12	16	88967437	trans		P04054	12	120759914	120765592
Egil Ferkingstad, et al	rs61185143	T	C	0.4284	-0.14	0.00788695	1.7e-70	2	128165478	cis		P04070	2	128176003	128186822
Alexander Gudjonsson, et al	rs2069940	G	NA	0.101	0.601019	0.0301223	1.42e-88	20	33759272	trans		P04070	2	128176003	128186822
Alexander Gudjonsson, et al	rs1799809	G	NA	0.4219	-0.170494	0.0188335	1.39e-19	2	128175875	cis		P04070	2	128176003	128186822
Egil Ferkingstad, et al	rs660240	T	C	0.205	-0.08	0.00926213	5.75e-18	1	109817838	trans		P04070	2	128176003	128186822
Karsten Suhre, et al	rs867186	G	A	0.12	0.838	0.062	5.5e-38	20	33764554	trans		P04070	2	128176003	128186822
Egil Ferkingstad, et al	rs6060266	C	T	0.2202	-0.08	0.0095733	6.46e-17	20	33733078	trans		P04070	2	128176003	128186822
Egil Ferkingstad, et al	rs143642746	A	G	0.0148	-0.22	0.0314312	2.57e-12	20	33754394	trans		P04070	2	128176003	128186822
Egil Ferkingstad, et al	rs7357731	G	A	0.026	0.34	0.0255657	2.34e-40	9	75789935	cis		P04083	9	75766673	75785309
Karsten Suhre, et al	rs4745216	A	C	0.04	0.773	0.116	5.2e-11	9	75744157	cis		P04083	9	75766673	75785309
Arthur Gilly, et al	rs149525923	A	C	0.006	-1.661	0.224	1.31e-13	7	663036	cis		P04085	7	536895	559933
Chen Yao, et al	rs12740374	T	G	0.215	-0.182	0.022	4.95e-16	1	109817590	trans		P04114	2	21224301	21266945
Karsten Suhre, et al	rs520354	G	A	0.47	0.303	0.042	6.9e-13	2	21259612	cis		P04114	2	21224301	21266945
Egil Ferkingstad, et al	rs12740374	T	G	0.2078	-0.13	0.0100139	1.55e-38	1	109817590	trans		P04114	2	21224301	21266945
Alexander Gudjonsson, et al	rs520354	G	NA	0.4905	0.221255	0.0187825	4.96e-32	2	21259612	cis		P04114	2	21224301	21266945
Egil Ferkingstad, et al	rs139276089	C	G	0.4915	0.11	0.00848252	1.86e-38	4	187160394	trans		P04114	2	21224301	21266945
Egil Ferkingstad, et al	rs563290	G	A	0.1402	-0.09	0.0122464	2e-13	2	21288226	cis		P04114	2	21224301	21266945
Egil Ferkingstad, et al	rs3748050	C	T	0.2661	0.32	0.0116857	4.27e-165	6	35765068	cis		P04118	6	35762759	35765088
Egil Ferkingstad, et al	rs115770370	T	C	0.05	-0.22	0.0199166	2.29e-28	6	35899892	cis		P04118	6	35762759	35765088
Benjamin B. Sun, et al	rs9380534	A	G	0.602	0.45	0.03	3.5e-71	6	35751572	cis		P04118	6	35762759	35765088
Alexander Gudjonsson, et al	rs2766598	C	NA	0.4432	0.473845	0.018702	1.26e-141	6	35765739	cis		P04118	6	35762759	35765088
Benjamin B. Sun, et al	rs3761376	A	G	0.242	-0.22	0.03	3.9e-14	21	43787038	cis		P04155	21	43782391	43786703
Egil Ferkingstad, et al	rs3761376	A	G	0.2481	-0.38	0.00987849	1e-200	21	43787038	cis		P04155	21	43782391	43786703
Egil Ferkingstad, et al	rs13141329	T	A	0.4895	-0.05	0.00802624	4.68e-10	4	139125405	trans		P04155	21	43782391	43786703
Alexander Gudjonsson, et al	rs3761376	A	NA	0.2393	-0.395023	0.0214504	9.84e-76	21	43787038	cis		P04155	21	43782391	43786703
Alexander Gudjonsson, et al	rs12990985	C	NA	0.02077	0.583556	0.0671813	3.74e-18	2	69171609	trans		P04155	21	43782391	43786703
Egil Ferkingstad, et al	rs62133344	A	C	0.0506	0.54	0.0184803	1.07e-187	2	69177269	trans		P04155	21	43782391	43786703
Egil Ferkingstad, et al	rs4816636	T	G	0.1986	-0.06	0.0096148	4.37e-10	21	41026510	trans		P04155	21	43782391	43786703
Alexander Gudjonsson, et al	rs62133344	A	NA	0.04721	0.483945	0.0446569	2.3e-27	2	69177269	trans		P04155	21	43782391	43786703
Egil Ferkingstad, et al	rs80334578	C	T	0.0245	0.2	0.0267801	8.13e-14	11	1219482	trans		P04155	21	43782391	43786703
Egil Ferkingstad, et al	rs117389225	T	C	0.0126	0.45	0.0370034	5.01e-34	21	43786532	cis		P04155	21	43782391	43786703
Egil Ferkingstad, et al	rs10902097	C	G	0.0898	0.11	0.0145184	3.55e-14	11	1121151	trans		P04155	21	43782391	43786703
Egil Ferkingstad, et al	rs12990985	C	T	0.019	0.62	0.0307727	2.82e-90	2	69171609	trans		P04155	21	43782391	43786703
Egil Ferkingstad, et al	rs140431012	G	A	0.0959	-0.09	0.0141629	2.09e-10	3	124473930	trans		P04180	16	67973653	67978034
Egil Ferkingstad, et al	rs6444156	A	G	0.252	0.06	0.00878521	8.51e-12	3	186397474	trans		P04180	16	67973653	67978034
Alexander Gudjonsson, et al	rs56112115	A	NA	0.1656	0.977904	0.0220195	1e-200	3	186378731	cis		P04196	3	186378005	186396029
Egil Ferkingstad, et al	rs186268843	A	G	0.1676	1.07	0.0278158	1e-200	3	186379356	cis		P04196	3	186378005	186396029
Egil Ferkingstad, et al	rs113543611	T	C	0.0468	0.18	0.0182887	7.41e-23	1	150575754	trans		P04264	12	53068520	53074191
Egil Ferkingstad, et al	rs7240884	G	A	0.4347	0.06	0.00786657	2.4e-14	18	57568693	trans		P04264	12	53068520	53074191
Egil Ferkingstad, et al	rs641621	T	G	0.2322	-0.08	0.00966807	1.29e-16	12	52912906	cis		P04264	12	53068520	53074191
Egil Ferkingstad, et al	rs117484558	A	G	0.0311	-0.2	0.0228239	1.91e-18	17	39742921	trans		P04264	12	53068520	53074191
Alexander Gudjonsson, et al	rs7308002	A	NA	0.4143	0.173851	0.0186048	9.24e-21	12	6152727	cis		P04275	12	6058040	6233936
Alexander Gudjonsson, et al	rs514659	C	NA	0.2576	0.307266	0.020476	6.69e-51	9	136142203	trans		P04275	12	6058040	6233936
Egil Ferkingstad, et al	rs11614724	A	G	0.2709	0.11	0.00910461	1.32e-33	12	6141665	cis		P04275	12	6058040	6233936
Egil Ferkingstad, et al	rs7968675	C	T	0.3562	0.05	0.0080216	4.57e-10	12	131303377	trans		P04275	12	6058040	6233936
Alexander Gudjonsson, et al	rs113566801	T	NA	0.09459	-0.284452	0.0309228	3.62e-20	12	6229571	cis		P04275	12	6058040	6233936
Egil Ferkingstad, et al	rs868876	T	A	0.2915	-0.06	0.00924318	8.51e-11	19	7831226	trans		P04275	12	6058040	6233936
Egil Ferkingstad, et al	rs566028	C	T	0.4676	-0.05	0.00814014	8.13e-10	6	147520965	trans		P04275	12	6058040	6233936
Egil Ferkingstad, et al	rs145848488	A	G	0.0848	-0.17	0.0143994	3.63e-32	12	6285803	cis		P04275	12	6058040	6233936
Karsten Suhre, et al	rs612169	G	A	0.35	0.417	0.044	1.2e-20	9	136143442	trans		P04275	12	6058040	6233936
Alexander Gudjonsson, et al	rs1799941	A	NA	0.2466	0.237307	0.0208021	3.82e-30	17	7533423	cis		P04278	17	7517382	7536700
Egil Ferkingstad, et al	rs8023580	C	T	0.2334	0.06	0.00952721	3.02e-10	15	96708291	trans		P04278	17	7517382	7536700
Egil Ferkingstad, et al	rs858519	T	C	0.47	-0.17	0.00823202	9.55e-95	17	7531965	cis		P04278	17	7517382	7536700
Egil Ferkingstad, et al	rs523118	T	G	0.2308	0.07	0.00957724	2.69e-13	3	135965888	trans		P04278	17	7517382	7536700
Benjamin B. Sun, et al	rs908830	C	T	0.957	-0.46	0.06	1.9e-13	9	139840859	trans		P04279	20	43835638	43838413
Alexander Gudjonsson, et al	rs7850844	A	NA	0.04562	0.509519	0.0444109	1.81e-30	9	139840543	trans		P04279	20	43835638	43838413
Egil Ferkingstad, et al	rs908830	T	C	0.0509	0.49	0.0185547	1.1e-153	9	139840859	trans		P04279	20	43835638	43838413
Egil Ferkingstad, et al	rs684216	G	C	0.3103	0.63	0.0163775	1e-200	1	57403803	trans		P04279	20	43835638	43838413
Benjamin B. Sun, et al	rs618184	G	A	0.322	0.51	0.03	1.5e-90	1	57394731	trans		P04279	20	43835638	43838413
Egil Ferkingstad, et al	rs41286852	A	G	0.0158	0.22	0.0339826	9.55e-11	1	57411779	trans		P04279	20	43835638	43838413
Alexander Gudjonsson, et al	rs73137633	G	NA	0.0137	-0.611129	0.0815411	6.64e-14	7	63829982	trans		P04424	7	65540785	65558545
Egil Ferkingstad, et al	rs10255397	C	T	0.3888	-0.12	0.00849114	2.4e-45	7	65797408	cis		P04424	7	65540785	65558545
Egil Ferkingstad, et al	rs4753123	T	C	0.1305	-0.08	0.012955	6.61e-10	11	93808619	trans		P04424	7	65540785	65558545
Egil Ferkingstad, et al	rs12292693	C	A	0.2637	-0.27	0.00902722	1.48e-196	11	64936719	trans		P04632	19	36630477	36641255
Egil Ferkingstad, et al	rs5030088	G	A	0.0292	0.34	0.0238512	4.17e-46	3	186460222	trans		P04632	19	36630477	36641255
Egil Ferkingstad, et al	rs2276060	A	G	0.4629	-0.06	0.00743315	6.92e-16	11	118919132	trans		P04637	17	7565097	7590856
Benjamin B. Sun, et al	rs7538379	T	C	0.04	-1.04	0.06	4.9e-63	1	104067356	cis		P04745	1	104197912	104301312
Egil Ferkingstad, et al	rs9292908	C	T	0.2796	0.06	0.00906096	3.55e-11	5	44430824	trans		P04745	1	104197912	104301312
Egil Ferkingstad, et al	rs142370265	T	C	0.0591	-0.24	0.0161444	5.5e-50	1	104027932	cis		P04745	1	104197912	104301312
Egil Ferkingstad, et al	rs35297534	G	A	0.0235	0.46	0.0249327	5.25e-76	1	104153865	cis		P04745	1	104197912	104301312
Egil Ferkingstad, et al	rs10218826	T	C	0.4245	0.09	0.00737676	3.09e-34	1	207124281	trans		P04745	1	104197912	104301312
Egil Ferkingstad, et al	rs2227296	G	A	0.2894	-0.15	0.00858907	2.69e-68	12	11000934	trans		P04745	1	104197912	104301312
Egil Ferkingstad, et al	rs143801286	A	G	0.0112	0.23	0.0377835	1.15e-09	1	104707387	cis		P04745	1	104197912	104301312
Egil Ferkingstad, et al	rs888686	A	T	0.3877	0.07	0.00809204	5.13e-18	5	134510772	trans		P04745	1	104197912	104301312
Egil Ferkingstad, et al	rs373467589	C	G	0.0173	0.23	0.0301905	2.57e-14	1	104256172	cis		P04745	1	104197912	104301312
Egil Ferkingstad, et al	rs370981115	T	C	0.1561	0.3	0.0115738	3.89e-148	1	104204780	cis		P04745	1	104197912	104301312
Egil Ferkingstad, et al	rs7524694	C	T	0.0978	-0.09	0.0140077	1.32e-10	1	104019631	cis		P04746	1	104159999	104168402
Egil Ferkingstad, et al	rs77729677	G	A	0.0462	0.76	0.019757	1e-200	1	104108882	cis		P04746	1	104159999	104168402
Egil Ferkingstad, et al	rs28365941	C	T	0.1045	-0.09	0.0137117	5.25e-11	16	333138	trans		P04746	1	104159999	104168402
Egil Ferkingstad, et al	rs61839970	A	G	0.3483	0.05	0.00771916	9.33e-11	10	49240255	trans		P04746	1	104159999	104168402
Egil Ferkingstad, et al	rs9482770	C	T	0.4741	0.06	0.00851736	1.86e-12	6	127443092	trans		P04746	1	104159999	104168402
Egil Ferkingstad, et al	rs533406	G	A	0.4196	-0.08	0.00792216	5.62e-24	16	88974860	trans		P04746	1	104159999	104168402
Egil Ferkingstad, et al	rs67824503	C	T	0.2409	-0.07	0.00939595	9.33e-14	8	129535264	trans		P04746	1	104159999	104168402
Egil Ferkingstad, et al	rs6926219	G	A	0.4601	0.08	0.00782305	1.51e-24	6	122720806	trans		P04792	7	75931861	75933612
Alexander Gudjonsson, et al	rs2908203	T	NA	0.2398	-0.214905	0.0208637	7.01e-25	7	75924218	cis		P04792	7	75931861	75933612
Lasse Folkersen, et al	rs13236526	A	G	0.7	0.36	0.0420415	1.1e-17	7	75913642	cis		P04792	7	75931861	75933612
Egil Ferkingstad, et al	rs59882870	A	G	0.1606	0.17	0.0107503	2.51e-56	7	75638421	cis		P04792	7	75931861	75933612
Alexander Gudjonsson, et al	rs139712292	A	NA	0.03554	-0.478533	0.0520414	3.74e-20	14	105816435	trans		P04808	9	5334969	5339873
Egil Ferkingstad, et al	rs1985791	T	G	0.3102	0.09	0.00842001	1.15e-26	22	23055539	trans		P04818	18	657604	673578
Benjamin B. Sun, et al	rs1106476	A	T	0.117	-1.17	0.03	1e-200	19	52130637	trans		P04843	3	128338817	128399918
Egil Ferkingstad, et al	rs73050865	G	C	0.0239	-1.16	0.0301554	1e-200	19	52115944	trans		P04843	3	128338817	128399918
Alexander Gudjonsson, et al	rs9841161	A	NA	0.4099	0.210839	0.0187692	2.8e-29	3	128331870	cis		P04843	3	128338817	128399918
Benjamin B. Sun, et al	rs2712417	G	A	0.618	-0.34	0.02	3.1e-44	3	128345179	cis		P04843	3	128338817	128399918
Egil Ferkingstad, et al	rs73056872	G	T	0.0977	-0.16	0.0144095	1.2e-28	19	52240307	trans		P04843	3	128338817	128399918
Alexander Gudjonsson, et al	rs73050865	G	NA	0.02175	-1.09295	0.062265	5.62e-69	19	52115944	trans		P04843	3	128338817	128399918
Egil Ferkingstad, et al	rs7359936	A	C	0.4654	0.06	0.0077439	9.33e-15	19	52150601	trans		P04843	3	128338817	128399918
Alexander Gudjonsson, et al	rs1106476	A	NA	0.1198	-1.17558	0.023444	1e-200	19	52130637	trans		P04843	3	128338817	128399918
Egil Ferkingstad, et al	rs1555405	A	G	0.3038	-0.05	0.00793484	2.95e-10	14	101176769	trans		P05015	9	21216372	21217310
Karsten Suhre, et al	rs2949833	T	C	0.29	0.32	0.045	3e-12	7	45984820	trans		P05019	12	102789645	102874423
Egil Ferkingstad, et al	rs141575023	T	C	0.1275	-0.08	0.0128569	4.9e-10	14	106370370	trans		P05019	12	102789645	102874423
Egil Ferkingstad, et al	rs117757089	C	T	0.0768	-0.1	0.0161842	6.46e-10	16	1847162	trans		P05019	12	102789645	102874423
Egil Ferkingstad, et al	rs9930725	A	G	0.0853	0.12	0.0148611	6.76e-16	16	1844176	trans		P05019	12	102789645	102874423
Egil Ferkingstad, et al	rs924140	T	C	0.3826	0.05	0.00783345	1.74e-10	7	45963114	trans		P05019	12	102789645	102874423
Egil Ferkingstad, et al	rs61748577	C	T	0.0162	0.41	0.0331747	4.37e-35	6	24454313	trans		P05026	1	169074935	169101960
Egil Ferkingstad, et al	rs3956912	C	T	0.4811	-0.08	0.00812451	7.08e-23	10	65205881	trans		P05026	1	169074935	169101960
Egil Ferkingstad, et al	rs35261004	T	C	0.0094	-0.3	0.043736	6.92e-12	6	24423824	trans		P05026	1	169074935	169101960
Egil Ferkingstad, et al	rs10179758	G	A	0.0516	-0.11	0.0179083	8.13e-10	2	169868814	trans		P05026	1	169074935	169101960
Egil Ferkingstad, et al	rs2744568	T	C	0.3625	0.14	0.00826326	2.19e-64	6	24483279	trans		P05026	1	169074935	169101960
Egil Ferkingstad, et al	rs57012404	A	G	0.001	-1.03	0.117928	2.45e-18	6	24453376	trans		P05026	1	169074935	169101960
Egil Ferkingstad, et al	rs2848657	A	T	0.1126	0.08	0.0124649	1.38e-10	2	158495349	trans		P05060	20	5892076	5906007
Egil Ferkingstad, et al	rs36054946	C	T	0.0143	-0.29	0.035105	1.45e-16	20	5866690	cis		P05060	20	5892076	5906007
Egil Ferkingstad, et al	rs783646	G	C	0.1592	-0.09	0.01126	1.32e-15	6	117286220	trans		P05060	20	5892076	5906007
Egil Ferkingstad, et al	rs4408267	C	G	0.1117	-0.09	0.0136335	4.07e-11	11	93835395	trans		P05062	9	104182860	104198105
Egil Ferkingstad, et al	rs439826	T	G	0.3171	0.08	0.00902329	7.59e-19	21	27528646	cis		P05067	21	27252861	27543446
Egil Ferkingstad, et al	rs61658003	C	A	0.1541	-0.08	0.011788	1.15e-11	19	55544203	trans		P05067	21	27252861	27543446
Egil Ferkingstad, et al	rs2781668	T	C	0.1932	-0.11	0.00981421	3.72e-29	6	131897278	cis		P05089	6	131894284	131905472
Egil Ferkingstad, et al	rs74451798	G	A	0.029	0.16	0.0234841	9.55e-12	6	131896704	cis		P05089	6	131894284	131905472
Egil Ferkingstad, et al	rs7519043	C	T	0.4322	-0.06	0.00861594	3.31e-12	1	16500523	trans		P05091	12	112204691	112247782
Egil Ferkingstad, et al	rs4766462	T	A	0.2714	-0.09	0.00950927	2.95e-21	12	111871141	cis		P05091	12	112204691	112247782
Karsten Suhre, et al	rs2239908	G	A	0.46	0.434	0.042	4.8e-24	17	26725265	trans		P05113	5	131877136	131892530
Alexander Gudjonsson, et al	rs2227667	G	NA	0.1734	-0.167618	0.0241802	4.15e-12	7	100774749	cis		P05121	7	100770370	100782547
Egil Ferkingstad, et al	rs1050955	A	G	0.1872	-0.07	0.0105549	3.31e-11	7	100782460	cis		P05121	7	100770370	100782547
Egil Ferkingstad, et al	rs2304595	A	G	0.412	-0.06	0.00790358	3.16e-14	4	187172280	trans		P05154	14	95027779	95059457
Alexander Gudjonsson, et al	rs2292423	A	NA	0.4146	-0.220269	0.0180962	4.38e-34	4	187175722	trans		P05154	14	95027779	95059457
Egil Ferkingstad, et al	rs6119	G	A	0.1011	0.35	0.0134558	3.72e-149	14	95054012	cis		P05154	14	95027779	95059457
Alexander Gudjonsson, et al	rs4506602	C	NA	0.4515	-0.125758	0.0181967	4.81e-12	11	46815633	trans		P05154	14	95027779	95059457
Alexander Gudjonsson, et al	rs4062	A	NA	0.324	-0.144302	0.0192857	7.3e-14	14	95063174	cis		P05154	14	95027779	95059457
Alexander Gudjonsson, et al	rs11603020	C	NA	0.2467	-0.785498	0.0192558	1e-200	11	57374332	cis		P05155	11	57364860	57382326
Egil Ferkingstad, et al	rs11606706	T	G	0.2421	-0.68	0.0176773	1e-200	11	57383575	cis		P05155	11	57364860	57382326
Benjamin B. Sun, et al	rs11229075	C	A	0.261	-0.6	0.03	1.1e-119	11	57391023	cis		P05155	11	57364860	57382326
Karsten Suhre, et al	rs11603020	C	T	0.28	-0.936	0.04	5e-96	11	57374332	cis		P05155	11	57364860	57382326
Alexander Gudjonsson, et al	rs10033900	C	NA	0.4799	0.283381	0.018345	7.87e-54	4	110659067	cis		P05156	4	110661852	110723335
Karsten Suhre, et al	rs7439493	A	G	0.4	0.36	0.041	1.6e-17	4	110656730	cis		P05156	4	110661852	110723335
Benjamin B. Sun, et al	rs7439493	A	G	0.416	0.31	0.02	8.9e-37	4	110656730	cis		P05156	4	110661852	110723335
Egil Ferkingstad, et al	rs13117504	G	C	0.3832	0.2	0.00843651	3.09e-124	4	110658856	cis		P05156	4	110661852	110723335
Egil Ferkingstad, et al	rs34331968	C	T	0.4635	-0.08	0.00901547	7.08e-19	1	196659753	cis		P05160	1	197008321	197036397
Alexander Gudjonsson, et al	rs12204494	G	NA	0.3952	0.151882	0.0155741	1.8e-22	6	6333084	trans		P05160	1	197008321	197036397
Egil Ferkingstad, et al	rs73079476	C	A	0.1641	-0.07	0.0114371	9.33e-10	12	21343833	trans		P05160	1	197008321	197036397
Alexander Gudjonsson, et al	rs10801583	C	NA	0.1372	-0.452707	0.020665	2.23e-106	1	196956561	cis		P05160	1	197008321	197036397
Egil Ferkingstad, et al	rs1412635	A	G	0.4709	-0.34	0.00883865	1e-200	1	197023048	cis		P05160	1	197008321	197036397
Egil Ferkingstad, et al	rs1921	A	G	0.4572	0.31	0.00820601	1e-200	1	949608	cis		P05161	1	948803	949920
Egil Ferkingstad, et al	rs4917014	G	T	0.2906	-0.06	0.0094472	2.14e-10	7	50305863	trans		P05161	1	948803	949920
Benjamin B. Sun, et al	rs1891906	C	A	0.386	0.26	0.03	1.4e-24	1	950243	cis		P05161	1	948803	949920
Egil Ferkingstad, et al	rs2252930	G	C	0.2527	-0.08	0.0099806	1.1e-15	21	34704201	trans		P05161	1	948803	949920
Alexander Gudjonsson, et al	rs13303172	C	NA	0.01521	-0.707278	0.07685	3.47e-20	1	945111	cis		P05161	1	948803	949920
Egil Ferkingstad, et al	rs835608	A	T	0.4448	-0.06	0.00849804	1.66e-12	1	53169758	trans		P05161	1	948803	949920
Egil Ferkingstad, et al	rs5756736	G	A	0.4375	0.21	0.00809941	3.24e-148	22	37970189	cis		P05162	22	37966255	37978623
Benjamin B. Sun, et al	rs5756729	T	C	0.593	-0.28	0.03	2.2e-26	22	37961353	cis		P05162	22	37966255	37978623
Alexander Gudjonsson, et al	rs5756738	G	NA	0.4371	0.230348	0.0189434	5.09e-34	22	37970426	cis		P05162	22	37966255	37978623
Egil Ferkingstad, et al	rs12712881	A	C	0.4772	0.07	0.00809696	5.37e-18	2	43649780	trans		P05164	17	56347217	56358296
Alexander Gudjonsson, et al	rs138284624	T	NA	0.01883	-0.574552	0.0678436	2.48e-17	17	56385573	cis		P05164	17	56347217	56358296
Egil Ferkingstad, et al	rs11155297	T	G	0.2561	0.06	0.00938977	1.66e-10	6	143825104	trans		P05164	17	56347217	56358296
Chen Yao, et al	rs6044953	A	G	0.57	-0.133	0.02	1.15e-11	20	17669186	trans		P05164	17	56347217	56358296
Egil Ferkingstad, et al	rs79141987	A	G	0.1574	-0.26	0.0108784	3.02e-126	17	56398479	cis		P05164	17	56347217	56358296
Chen Yao, et al	rs2680703	A	G	0.596	-0.175	0.021	1.91e-17	17	56429673	cis		P05164	17	56347217	56358296
Egil Ferkingstad, et al	rs55771110	A	G	0.1494	0.12	0.0110535	1.86e-27	3	47346717	trans		P05164	17	56347217	56358296
Alexander Gudjonsson, et al	rs35892171	A	NA	0.02016	-0.572635	0.0664876	7.14e-18	17	56272260	cis		P05164	17	56347217	56358296
Egil Ferkingstad, et al	rs3738187	A	G	0.1845	0.14	0.0106803	2.95e-39	1	229683264	trans		P05164	17	56347217	56358296
Chen Yao, et al	rs11810108	T	C	0.746	-0.152	0.022	2.02e-12	1	229668671	trans		P05164	17	56347217	56358296
Egil Ferkingstad, et al	rs6962012	G	T	0.1963	-0.07	0.0103398	1.29e-11	7	6497501	trans		P05164	17	56347217	56358296
Egil Ferkingstad, et al	rs34198449	A	G	0.2982	-0.07	0.00843165	1.02e-16	3	128381270	trans		P05164	17	56347217	56358296
Chen Yao, et al	rs917606	T	C	0.789	0.157	0.023	7.43e-12	17	56265017	cis		P05164	17	56347217	56358296
Egil Ferkingstad, et al	rs13413812	G	C	0.2499	0.06	0.00969343	6.03e-10	2	43345917	trans		P05164	17	56347217	56358296
Egil Ferkingstad, et al	rs744233	A	G	0.3173	0.06	0.00953262	3.09e-10	3	126249265	trans		P05164	17	56347217	56358296
Karsten Suhre, et al	rs1126478	C	T	0.3	0.498	0.046	5.1e-26	3	46501213	trans		P05186	1	21835858	21904905
Alexander Gudjonsson, et al	rs6414426	C	NA	0.01954	0.494662	0.0690449	7.82e-13	3	46495233	trans		P05186	1	21835858	21904905
Egil Ferkingstad, et al	rs13426600	A	G	0.0729	-0.12	0.0150562	1.58e-15	2	88949926	trans		P05198	14	67826714	67853233
Egil Ferkingstad, et al	rs5498	G	A	0.4669	-1.14	0.0296355	1e-200	19	10395683	cis		P05362	19	10381511	10397291
Alexander Gudjonsson, et al	rs5498	G	NA	0.471	-1.17767	0.0102525	1e-200	19	10395683	cis		P05362	19	10381511	10397291
Karsten Suhre, et al	rs5498	G	A	0.43	-1.217	0.025	1e-200	19	10395683	cis		P05362	19	10381511	10397291
Benjamin B. Sun, et al	rs5498	G	A	0.431	-1.2	0.01	1e-200	19	10395683	cis		P05362	19	10381511	10397291
Alexander Gudjonsson, et al	rs36114837	C	NA	0.08601	0.324082	0.0321104	5.95e-24	3	46505315	trans		P05387	11	809647	812880
Egil Ferkingstad, et al	rs1421085	C	T	0.4133	0.06	0.00764637	4.27e-15	16	53800954	trans		P05413	1	31838472	31849697
Egil Ferkingstad, et al	rs57697972	G	A	0.156	-0.12	0.0113175	2.88e-26	8	82398579	trans		P05413	1	31838472	31849697
Alexander Gudjonsson, et al	rs3019487	A	NA	0.3211	-0.140742	0.0186071	3.91e-14	10	124319752	trans		P05451	2	79347488	79350545
Egil Ferkingstad, et al	rs7478186	A	G	0.4253	-0.17	0.00809074	5.13e-98	10	124306016	trans		P05451	2	79347488	79350545
Alexander Gudjonsson, et al	rs76841471	G	NA	0.06542	0.370919	0.0357172	2.91e-25	2	79330169	cis		P05451	2	79347488	79350545
Chen Yao, et al	rs687289	G	A	0.677	-0.139	0.02	2.57e-12	9	136137106	trans		P05451	2	79347488	79350545
Egil Ferkingstad, et al	rs3754810	T	C	0.0489	-0.28	0.0196046	2.82e-46	2	79389474	cis		P05451	2	79347488	79350545
Egil Ferkingstad, et al	rs76841471	G	T	0.0685	0.53	0.0164755	1e-200	2	79330169	cis		P05451	2	79347488	79350545
Chen Yao, et al	rs12471322	G	A	0.75	0.135	0.024	1.65e-08	2	79403364	cis		P05451	2	79347488	79350545
Egil Ferkingstad, et al	rs12990312	T	C	0.1099	-0.13	0.0142991	9.77e-20	2	79321480	cis		P05451	2	79347488	79350545
Alexander Gudjonsson, et al	rs17753345	A	NA	0.1116	-0.227728	0.0275831	1.51e-16	2	79299277	cis		P05451	2	79347488	79350545
Chen Yao, et al	rs11126696	G	A	0.612	0.265	0.02	2.18e-40	2	79323888	cis		P05451	2	79347488	79350545
Egil Ferkingstad, et al	rs4910023	A	C	0.2979	0.06	0.00878946	8.71e-12	11	11644920	trans		P05452	3	45043040	45077563
Alexander Gudjonsson, et al	rs10865936	A	NA	0.2189	-0.214839	0.0189645	9.48e-30	3	45036800	cis		P05452	3	45043040	45077563
Chen Yao, et al	rs2056320	G	A	0.763	0.213	0.021	1.38e-23	3	45092415	cis		P05452	3	45043040	45077563
Karsten Suhre, et al	rs2000999	A	G	0.19	-0.458	0.054	8.3e-17	16	72108093	trans		P05546	22	21128167	21142008
Egil Ferkingstad, et al	rs217184	C	T	0.1835	0.26	0.0108288	2.19e-127	16	72105965	trans		P05546	22	21128167	21142008
Benjamin B. Sun, et al	rs9567617	G	C	0.324	0.55	0.02	4.9e-109	13	46651108	trans		P05937	8	91070836	91107703
Alexander Gudjonsson, et al	rs9534313	G	NA	0.3466	0.528207	0.0187251	4.6e-175	13	46650546	trans		P05937	8	91070836	91107703
Egil Ferkingstad, et al	rs9534312	C	T	0.3402	0.24	0.00845901	4.47e-177	13	46650219	trans		P05937	8	91070836	91107703
Alexander Gudjonsson, et al	rs12493830	C	NA	0.4318	-0.374942	0.0183443	7.5e-93	3	98406794	trans		P06127	11	60869867	60895324
Alexander Gudjonsson, et al	rs2075803	A	NA	0.4957	0.364059	0.0181467	1.59e-89	19	51628529	trans		P06127	11	60869867	60895324
Egil Ferkingstad, et al	rs2075803	A	G	0.4787	0.16	0.0080147	1.15e-88	19	51628529	trans		P06127	11	60869867	60895324
Egil Ferkingstad, et al	rs2337924	A	G	0.298	0.06	0.00956524	3.55e-10	14	107018173	trans		P06127	11	60869867	60895324
Egil Ferkingstad, et al	rs10121987	G	A	0.2872	0.08	0.00879705	9.55e-20	9	33119818	trans		P06127	11	60869867	60895324
Egil Ferkingstad, et al	rs12749939	T	C	0.2879	-0.27	0.0085958	1e-200	1	45478433	cis		P06132	1	45477819	45481247
Egil Ferkingstad, et al	rs9936992	G	A	0.3513	-0.06	0.00921369	7.41e-11	16	31410111	trans		P06213	19	7112266	7294045
Egil Ferkingstad, et al	rs7080169	A	G	0.4391	0.06	0.00907029	3.72e-11	10	82232706	trans		P06213	19	7112266	7294045
Egil Ferkingstad, et al	rs760462	T	C	0.2302	-0.19	0.00981375	1.66e-83	21	46328099	trans		P06213	19	7112266	7294045
Egil Ferkingstad, et al	rs11574938	C	G	0.4951	0.16	0.00849861	4.57e-79	16	30485393	trans		P06213	19	7112266	7294045
Egil Ferkingstad, et al	rs58745116	A	G	0.422	-0.08	0.00794887	7.94e-24	17	33803592	trans		P06213	19	7112266	7294045
Egil Ferkingstad, et al	rs150960915	G	A	0.0149	-0.23	0.0350778	5.5e-11	1	161574427	trans		P06213	19	7112266	7294045
Egil Ferkingstad, et al	rs157572	C	G	0.341	-0.05	0.00826908	1.48e-09	5	131626112	trans		P06213	19	7112266	7294045
Egil Ferkingstad, et al	rs11605349	C	T	0.0857	0.11	0.0142402	1.12e-14	11	126305755	trans		P06213	19	7112266	7294045
Egil Ferkingstad, et al	rs2859660	C	T	0.1526	0.07	0.0112173	4.37e-10	12	10582294	trans		P06213	19	7112266	7294045
Egil Ferkingstad, et al	rs17710008	A	G	0.1653	0.07	0.0106703	5.37e-11	6	153043035	trans		P06213	19	7112266	7294045
Egil Ferkingstad, et al	rs5030377	G	A	0.4268	-0.07	0.00856819	3.09e-16	19	10393234	trans		P06213	19	7112266	7294045
Egil Ferkingstad, et al	rs3133023	C	T	0.2532	-0.1	0.0105046	1.74e-21	21	15273122	trans		P06213	19	7112266	7294045
Egil Ferkingstad, et al	rs1799815	A	G	0.0521	-0.17	0.0193716	1.7e-18	19	7125519	cis		P06213	19	7112266	7294045
Egil Ferkingstad, et al	rs10423726	C	A	0.4502	0.06	0.00947897	2.45e-10	19	16444697	trans		P06213	19	7112266	7294045
Egil Ferkingstad, et al	rs150539161	A	G	0.0048	-0.38	0.0540417	2.04e-12	3	165437863	cis		P06276	3	165490692	165555260
Egil Ferkingstad, et al	rs12059695	A	C	0.3609	-0.1	0.00860973	3.47e-31	1	201954011	trans		P06276	3	165490692	165555260
Chen Yao, et al	rs11687758	A	G	0.482	-0.156	0.02	8.93e-15	2	204242981	trans		P06276	3	165490692	165555260
Egil Ferkingstad, et al	rs13244614	A	C	0.3055	-0.06	0.00832257	5.62e-13	7	72973854	trans		P06276	3	165490692	165555260
Egil Ferkingstad, et al	rs11968875	T	C	0.0476	0.14	0.0181792	1.35e-14	6	105850636	trans		P06276	3	165490692	165555260
Chen Yao, et al	rs181556257	G	T	0.855	0.189	0.034	4.36e-08	3	165861098	cis		P06276	3	165490692	165555260
Egil Ferkingstad, et al	rs3814365	T	C	0.4292	-0.13	0.00798551	1.38e-59	2	204305093	trans		P06276	3	165490692	165555260
Alexander Gudjonsson, et al	rs111696008	A	NA	0.02033	0.59792	0.0596646	1.23e-23	2	217487709	trans		P06276	3	165490692	165555260
Egil Ferkingstad, et al	rs709932	T	C	0.1241	-0.08	0.0127391	3.39e-10	14	94849201	trans		P06307	3	42299317	42307699
Alexander Gudjonsson, et al	rs56092644	T	NA	0.2512	0.154365	0.0218753	1.71e-12	5	95774809	trans		P06307	3	42299317	42307699
Egil Ferkingstad, et al	rs56092644	T	G	0.2364	0.16	0.00917135	3.72e-68	5	95774809	trans		P06307	3	42299317	42307699
Alexander Gudjonsson, et al	rs10985149	T	NA	0.009547	-0.935925	0.0877841	1.54e-26	9	123850172	cis		P06396	9	123970072	124095121
Egil Ferkingstad, et al	rs10985196	A	C	0.2054	-0.07	0.00984766	1.17e-12	9	124033044	cis		P06396	9	123970072	124095121
Egil Ferkingstad, et al	rs2477633	C	A	0.4872	-0.08	0.0080979	5.13e-23	10	17866026	trans		P06681	6	31865562	31913449
Egil Ferkingstad, et al	rs7776054	G	A	0.2721	-0.06	0.00865227	4.07e-12	6	135418916	trans		P06703	1	153507075	153508720
Egil Ferkingstad, et al	rs73026350	G	C	0.0446	0.2	0.0196956	3.16e-24	1	153519981	cis		P06703	1	153507075	153508720
Alexander Gudjonsson, et al	rs60969679	A	NA	0.03377	0.363044	0.0512658	1.42e-12	1	153518953	cis		P06703	1	153507075	153508720
Egil Ferkingstad, et al	rs1729408	G	A	0.3437	-0.07	0.00826188	2.4e-17	11	116674818	cis		P06727	11	116691419	116694022
Egil Ferkingstad, et al	rs731541	C	A	0.3283	0.06	0.00948429	2.51e-10	17	9799162	trans		P06727	11	116691419	116694022
Benjamin B. Sun, et al	rs11559024	C	T	0.022	-0.68	0.08	9.1e-16	19	45821183	cis		P06732	19	45809672	45826235
Alexander Gudjonsson, et al	rs3916875	A	NA	0.02122	-0.593573	0.0645525	3.74e-20	19	45856820	cis		P06732	19	45809672	45826235
Egil Ferkingstad, et al	rs11544513	T	G	0.0052	-0.33	0.0527598	3.98e-10	1	8926474	cis		P06733	1	8921061	8939308
Egil Ferkingstad, et al	rs55803162	T	C	0.2496	0.06	0.00954889	3.31e-10	19	33751639	trans		P06734	19	7753644	7767032
Egil Ferkingstad, et al	rs9387400	A	C	0.3592	0.09	0.00861498	1.51e-25	6	116694120	trans		P06734	19	7753644	7767032
Egil Ferkingstad, et al	rs58889466	C	T	0.0558	-0.12	0.0176993	1.2e-11	5	158253683	trans		P06734	19	7753644	7767032
Egil Ferkingstad, et al	rs1883832	T	C	0.2441	0.07	0.0102296	7.76e-12	20	44746982	trans		P06734	19	7753644	7767032
Egil Ferkingstad, et al	rs3809088	T	C	0.3739	-0.05	0.00827924	1.55e-09	11	60221420	trans		P06734	19	7753644	7767032
Egil Ferkingstad, et al	rs2969921	T	C	0.3708	-0.06	0.00962592	4.57e-10	15	80315848	trans		P06734	19	7753644	7767032
Egil Ferkingstad, et al	rs12413053	C	T	0.1424	-0.08	0.0123906	1.07e-10	10	98324489	trans		P06734	19	7753644	7767032
Benjamin B. Sun, et al	rs12973524	A	G	0.484	-0.31	0.02	5.8e-36	19	7758263	cis		P06734	19	7753644	7767032
Egil Ferkingstad, et al	rs12944882	T	C	0.4292	0.08	0.00810547	5.62e-23	17	37983492	trans		P06734	19	7753644	7767032
Karsten Suhre, et al	rs11260013	T	C	0.49	-0.328	0.043	3.9e-14	19	7759676	cis		P06734	19	7753644	7767032
Egil Ferkingstad, et al	rs4948492	C	T	0.28	0.07	0.0099054	1.58e-12	10	63719739	trans		P06734	19	7753644	7767032
Egil Ferkingstad, et al	rs12980031	G	T	0.2435	0.29	0.0099158	5.01e-188	19	7764436	cis		P06734	19	7753644	7767032
Egil Ferkingstad, et al	rs1318232	A	G	0.4219	0.06	0.00863203	3.63e-12	6	44570701	trans		P06734	19	7753644	7767032
Alexander Gudjonsson, et al	rs1990975	T	NA	0.2779	0.250204	0.0207231	1.45e-33	19	7766274	cis		P06734	19	7753644	7767032
Egil Ferkingstad, et al	rs13333054	T	C	0.2315	0.06	0.00956524	3.55e-10	16	86011033	trans		P06734	19	7753644	7767032
Alexander Gudjonsson, et al	rs2277989	G	NA	0.4507	-0.237651	0.0189877	6.1e-36	19	7761812	cis		P06734	19	7753644	7767032
Egil Ferkingstad, et al	rs2277989	G	A	0.4499	-0.27	0.00855402	1e-200	19	7761812	cis		P06734	19	7753644	7767032
Egil Ferkingstad, et al	rs17720606	A	C	0.2866	-0.07	0.00858573	3.55e-16	14	51331315	cis		P06737	14	51324609	51411454
Egil Ferkingstad, et al	rs883699	T	C	0.3851	-0.1	0.00799029	6.17e-36	14	51402761	cis		P06737	14	51324609	51411454
Alexander Gudjonsson, et al	rs4794828	G	NA	0.4511	-0.182883	0.0186812	1.25e-22	17	26717268	trans		P06753	1	154127784	154167124
Egil Ferkingstad, et al	rs2224606	G	C	0.4533	-0.05	0.00793484	2.95e-10	1	157586909	trans		P06850	8	67088620	67090960
Arthur Gilly, et al	rs3733402	A	G	0.484	-0.253	0.0272	1.32e-20	4	187158034	trans		P06858	8	19759228	19824769
Alexander Gudjonsson, et al	rs4891340	G	NA	0.03138	0.0831763	0.0107586	1.07e-14	18	66266534	trans		P06870	19	51322404	51327043
Alexander Gudjonsson, et al	rs77485281	A	NA	0.01211	0.115644	0.0167769	5.46e-12	5	110824448	trans		P06870	19	51322404	51327043
Egil Ferkingstad, et al	rs7172696	A	G	0.3425	0.12	0.00855816	1.15e-44	15	101991311	trans		P07093	2	224839829	224904036
Egil Ferkingstad, et al	rs16865705	C	G	0.1441	0.13	0.0110953	1.05e-31	2	225133227	cis		P07093	2	224839829	224904036
Egil Ferkingstad, et al	rs77489807	T	C	0.0038	0.42	0.0657646	1.7e-10	2	224915817	cis		P07093	2	224839829	224904036
Alexander Gudjonsson, et al	rs10984499	A	NA	0.3599	0.13839	0.0196038	1.67e-12	9	100715389	trans		P07093	2	224839829	224904036
Alexander Gudjonsson, et al	rs1552950	G	NA	0.2491	-0.15116	0.0219546	5.77e-12	15	101994233	trans		P07093	2	224839829	224904036
Egil Ferkingstad, et al	rs62157028	C	T	0.264	0.08	0.0096777	1.38e-16	2	120144586	cis		P07108	2	120124497	120130126
Benjamin B. Sun, et al	rs2241883	C	T	0.303	-0.19	0.03	2.4e-12	2	88424066	cis		P07148	2	88422510	88427635
Egil Ferkingstad, et al	rs2241883	C	T	0.3254	-0.11	0.0086416	4.07e-37	2	88424066	cis		P07148	2	88422510	88427635
Alexander Gudjonsson, et al	rs1545223	G	NA	0.323	-0.26621	0.0201681	8.83e-40	2	88423510	cis		P07148	2	88422510	88427635
Egil Ferkingstad, et al	rs74626198	C	T	0.0447	-0.18	0.0194073	1.78e-20	12	21696251	cis		P07195	12	21788276	21910791
Egil Ferkingstad, et al	rs3847647	A	C	0.3365	0.05	0.00817427	9.55e-10	11	218141	trans		P07203	3	49394609	49396033
Lasse Folkersen, et al	rs3176123	T	G	0.81	-0.3	0.0294534	2.3e-24	20	23027413	cis		P07204	20	23026270	23030378
Lasse Folkersen, et al	rs8176693	C	T	0.91	-0.27	0.0418441	1.1e-10	9	136137657	trans		P07204	20	23026270	23030378
Egil Ferkingstad, et al	rs62205397	T	C	0.1882	-0.1	0.00983475	2.75e-24	20	57597011	trans		P07205	6	49753366	49755053
Egil Ferkingstad, et al	rs1807629	C	T	0.3401	-0.05	0.00827924	1.55e-09	22	25002323	trans		P07225	3	93591881	93692910
Egil Ferkingstad, et al	rs930814	C	G	0.0312	-0.19	0.0240371	2.69e-15	3	93974928	cis		P07225	3	93591881	93692910
Egil Ferkingstad, et al	rs62079523	A	G	0.3523	0.08	0.0105589	3.55e-14	17	80352303	trans		P07237	17	79801035	79818570
Alexander Gudjonsson, et al	rs4073961	G	NA	0.4912	-0.15328	0.0170661	2.67e-19	17	80344590	trans		P07237	17	79801035	79818570
Alexander Gudjonsson, et al	rs6597	G	NA	0.1785	-0.233821	0.0231134	4.68e-24	16	731725	trans		P07237	17	79801035	79818570
Egil Ferkingstad, et al	rs2659051	C	G	0.1779	-0.07	0.0109668	1.74e-10	19	51345568	cis		P07288	19	51358171	51364020
Egil Ferkingstad, et al	rs10993994	A	G	0.3822	0.06	0.00852901	2e-12	10	51549496	trans		P07288	19	51358171	51364020
Egil Ferkingstad, et al	rs7528419	G	A	0.2101	0.1	0.00984126	2.95e-24	1	109817192	trans		P07306	17	7076750	7082883
Alexander Gudjonsson, et al	rs13469	C	NA	0.4536	0.156855	0.0182003	6.8e-18	17	26676135	trans		P07307	17	7004641	7019019
Egil Ferkingstad, et al	rs117265578	A	G	0.0861	-0.09	0.0136477	4.27e-11	14	49989497	trans		P07320	2	208986331	208989225
Egil Ferkingstad, et al	rs10754199	A	G	0.3996	0.08	0.00780774	1.23e-24	1	196670839	trans		P07320	2	208986331	208989225
Egil Ferkingstad, et al	rs34570682	A	G	0.3343	-0.12	0.00862168	4.9e-44	2	208978937	cis		P07320	2	208986331	208989225
Egil Ferkingstad, et al	rs79412885	A	G	0.0883	-0.14	0.0145464	6.31e-22	1	9241839	trans		P07333	5	149432854	149492935
Egil Ferkingstad, et al	rs73021423	C	T	0.059	-0.18	0.018007	1.58e-23	11	126253641	trans		P07333	5	149432854	149492935
Egil Ferkingstad, et al	rs9892550	A	G	0.3439	0.06	0.00811008	1.38e-13	17	74482057	trans		P07333	5	149432854	149492935
Egil Ferkingstad, et al	rs34856868	A	G	0.0356	-0.15	0.0227934	4.68e-11	1	92554283	trans		P07333	5	149432854	149492935
Egil Ferkingstad, et al	rs12453125	A	G	0.4261	-0.05	0.00827924	1.55e-09	17	58046076	trans		P07333	5	149432854	149492935
Egil Ferkingstad, et al	rs2237084	G	T	0.2374	0.14	0.00949873	3.63e-49	5	149465491	cis		P07333	5	149432854	149492935
Egil Ferkingstad, et al	rs12360937	C	T	0.1137	-0.09	0.012473	5.37e-13	11	134611280	trans		P07333	5	149432854	149492935
Egil Ferkingstad, et al	rs13209376	T	G	0.1057	0.09	0.0137549	6.03e-11	6	96070073	trans		P07333	5	149432854	149492935
Egil Ferkingstad, et al	rs1383910	G	A	0.4535	-0.14	0.00823762	8.91e-65	3	98699551	trans		P07333	5	149432854	149492935
Alexander Gudjonsson, et al	rs10778152	G	NA	0.2813	-0.157813	0.0201594	4.95e-15	12	102225751	trans		P07339	11	1773982	1785222
Egil Ferkingstad, et al	rs75723867	A	C	0.3172	0.16	0.00863563	1.23e-76	11	1686790	cis		P07339	11	1773982	1785222
Alexander Gudjonsson, et al	rs55861089	G	NA	0.1091	-0.413101	0.028952	3.44e-46	11	1783757	cis		P07339	11	1773982	1785222
Alexander Gudjonsson, et al	rs75723867	A	NA	0.305	0.172538	0.0196831	1.85e-18	11	1686790	cis		P07339	11	1773982	1785222
Arthur Gilly, et al	rs72850971	C	A	0.194	-0.528	0.036	3.63e-49	11	1797796	cis		P07339	11	1773982	1785222
Lasse Folkersen, et al	rs111693235	C	G	0.71	0.35	0.0329033	2e-26	11	1770224	cis		P07339	11	1773982	1785222
Egil Ferkingstad, et al	rs55861089	G	A	0.1135	-0.33	0.01298	1.38e-142	11	1783757	cis		P07339	11	1773982	1785222
Karsten Suhre, et al	rs36032232	G	A	0.15	0.97	0.052	6.9e-66	15	60776991	cis		P07355	15	60639333	60695082
Egil Ferkingstad, et al	rs1046657	T	G	0.48	-0.08	0.00981897	3.72e-16	15	60715800	cis		P07355	15	60639333	60695082
Egil Ferkingstad, et al	rs8033800	T	A	0.366	0.46	0.0119582	1e-200	15	60689179	cis		P07355	15	60639333	60695082
Alexander Gudjonsson, et al	rs61381915	T	NA	0.1094	0.21099	0.029253	5.49e-13	15	60609293	cis		P07355	15	60639333	60695082
Egil Ferkingstad, et al	rs74857903	C	T	0.0625	0.11	0.0167588	5.25e-11	15	60666116	cis		P07355	15	60639333	60695082
Egil Ferkingstad, et al	rs72835078	T	G	0.0817	0.25	0.0147523	2.04e-64	17	4826592	cis		P07359	17	4835592	4838325
Egil Ferkingstad, et al	rs11759553	T	A	0.283	0.08	0.00864377	2.14e-20	6	135422296	trans		P07359	17	4835592	4838325
Egil Ferkingstad, et al	rs10876913	A	G	0.3133	-0.06	0.00949497	2.63e-10	12	57044670	trans		P07359	17	4835592	4838325
Egil Ferkingstad, et al	rs78565404	T	C	0.0611	0.12	0.016446	2.95e-13	3	184090242	trans		P07359	17	4835592	4838325
Alexander Gudjonsson, et al	rs72835070	T	NA	0.08248	0.283573	0.033574	3.01e-17	17	4814689	cis		P07359	17	4835592	4838325
Egil Ferkingstad, et al	rs1887430	G	A	0.4136	-0.06	0.00769181	6.17e-15	9	4856234	trans		P07359	17	4835592	4838325
Egil Ferkingstad, et al	rs62175229	C	T	0.4491	0.06	0.00851736	1.86e-12	2	160677559	trans		P07359	17	4835592	4838325
Benjamin B. Sun, et al	rs11065979	T	C	0.438	0.17	0.02	1.6e-12	12	112059557	trans		P07359	17	4835592	4838325
Egil Ferkingstad, et al	rs12005199	A	G	0.3439	0.1	0.00844669	2.45e-32	9	4763491	trans		P07359	17	4835592	4838325
Benjamin B. Sun, et al	rs72835078	T	G	0.072	0.33	0.05	9.1e-12	17	4826592	cis		P07359	17	4835592	4838325
Egil Ferkingstad, et al	rs3753395	T	A	0.3866	0.07	0.00818708	1.23e-17	1	196686652	trans		P07360	9	139839698	139841426
Egil Ferkingstad, et al	rs713452	C	T	0.2984	0.36	0.00935857	1e-200	1	57386275	trans		P07360	9	139839698	139841426
Egil Ferkingstad, et al	rs7862602	G	T	0.4365	0.46	0.0119582	1e-200	9	139840471	cis		P07360	9	139839698	139841426
Alexander Gudjonsson, et al	rs713452	C	NA	0.2969	0.235057	0.019187	1.66e-34	1	57386275	trans		P07360	9	139839698	139841426
Alexander Gudjonsson, et al	rs41309980	C	NA	0.128	0.483845	0.0260864	8.5e-77	9	139841212	cis		P07360	9	139839698	139841426
Egil Ferkingstad, et al	rs72682933	C	T	0.0399	-0.17	0.0212539	1.26e-15	8	86271972	cis		P07451	8	86285665	86361269
Egil Ferkingstad, et al	rs11085825	T	C	0.4072	-0.06	0.00836267	7.24e-13	19	13007458	trans		P07451	8	86285665	86361269
Egil Ferkingstad, et al	rs2072696	C	G	0.2478	-0.2	0.00956793	5.01e-97	8	86351051	cis		P07451	8	86285665	86361269
Benjamin B. Sun, et al	rs2072696	C	G	0.238	-0.22	0.03	6.8e-14	8	86351051	cis		P07451	8	86285665	86361269
Egil Ferkingstad, et al	rs72749982	A	G	0.0267	-0.23	0.0254602	1.66e-19	1	234779066	trans		P07451	8	86285665	86361269
Egil Ferkingstad, et al	rs4733612	G	A	0.2564	-0.08	0.0095983	7.76e-17	8	129569999	trans		P07477	7	142457319	142460923
Egil Ferkingstad, et al	rs2163150	T	C	0.3608	0.06	0.00813703	1.66e-13	10	49335932	trans		P07477	7	142457319	142460923
Egil Ferkingstad, et al	rs66473811	C	T	0.1675	0.08	0.0109593	2.88e-13	3	64000464	trans		P07477	7	142457319	142460923
Egil Ferkingstad, et al	rs6812832	G	A	0.4804	0.06	0.00930301	1.12e-10	4	40338720	trans		P07477	7	142457319	142460923
Egil Ferkingstad, et al	rs8022656	G	A	0.4109	-0.06	0.00820907	2.69e-13	14	101307542	trans		P07477	7	142457319	142460923
Egil Ferkingstad, et al	rs8051037	A	G	0.2818	-0.11	0.00951596	6.61e-31	16	75255062	trans		P07477	7	142457319	142460923
Egil Ferkingstad, et al	rs1591805	G	A	0.4704	-0.08	0.00869476	3.55e-20	6	126717064	trans		P07477	7	142457319	142460923
Egil Ferkingstad, et al	rs533406	G	A	0.4196	-0.12	0.00869395	2.45e-43	16	88974860	trans		P07477	7	142457319	142460923
Alexander Gudjonsson, et al	rs4836487	G	NA	0.3487	-0.135025	0.0187885	6.64e-13	5	129351499	trans		P07585	12	91539025	91576900
Alexander Gudjonsson, et al	rs12318001	C	NA	0.09459	-0.336438	0.0305111	2.84e-28	12	104974951	trans		P07585	12	91539025	91576900
Egil Ferkingstad, et al	rs1293316	G	A	0.2613	0.11	0.00902298	3.47e-34	8	11690915	trans		P07602	10	73576055	73611126
Egil Ferkingstad, et al	rs11111026	T	G	0.198	-0.17	0.0104553	1.91e-59	12	102192803	trans		P07602	10	73576055	73611126
Egil Ferkingstad, et al	rs1194179	C	T	0.4818	0.05	0.00774413	1.07e-10	7	80232973	trans		P07602	10	73576055	73611126
Alexander Gudjonsson, et al	rs10492086	G	NA	0.1963	-0.196473	0.0233455	3.9e-17	12	102187941	trans		P07602	10	73576055	73611126
Egil Ferkingstad, et al	rs2868346	C	T	0.2632	0.08	0.00926495	5.89e-18	20	44547970	trans		P07602	10	73576055	73611126
Alexander Gudjonsson, et al	rs7899959	A	NA	0.4844	0.516162	0.0172994	1.3e-195	10	73600316	cis		P07602	10	73576055	73611126
Egil Ferkingstad, et al	rs1867981	C	T	0.4849	0.27	0.00808405	1e-200	10	73595221	cis		P07602	10	73576055	73611126
Egil Ferkingstad, et al	rs2127868	G	A	0.1711	-0.07	0.0112433	4.79e-10	14	65794327	trans		P07602	10	73576055	73611126
Egil Ferkingstad, et al	rs7897379	T	C	0.4802	-0.06	0.00876826	7.76e-12	10	65301725	trans		P07686	5	73935848	74018472
Egil Ferkingstad, et al	rs71309976	T	C	0.0165	0.19	0.0313265	1.32e-09	3	56728081	trans		P07686	5	73935848	74018472
Egil Ferkingstad, et al	rs9530288	G	A	0.4009	0.05	0.00805898	5.5e-10	13	74767886	trans		P07686	5	73935848	74018472
Egil Ferkingstad, et al	rs7763108	G	T	0.2971	-0.06	0.00922349	7.76e-11	6	130367793	trans		P07686	5	73935848	74018472
Egil Ferkingstad, et al	rs13164140	A	G	0.2706	0.27	0.00902096	7.94e-197	5	74030338	cis		P07686	5	73935848	74018472
Lasse Folkersen, et al	rs200373	T	A	0.48	-0.14	0.0238411	4.3e-09	19	18286546	trans		P07711	9	90340434	90346308
Alexander Gudjonsson, et al	rs1106476	A	NA	0.1198	-1.17839	0.023479	1e-200	19	52130637	trans		P07711	9	90340434	90346308
Alexander Gudjonsson, et al	rs73050865	G	NA	0.02175	-1.14562	0.0622921	1.55e-75	19	52115944	trans		P07711	9	90340434	90346308
Egil Ferkingstad, et al	rs1894692	G	A	0.019	-0.5	0.0287038	5.89e-68	1	169467654	trans		P07766	11	118175260	118186890
Benjamin B. Sun, et al	rs72708013	G	T	0.055	-0.56	0.05	1e-25	1	169481731	trans		P07766	11	118175260	118186890
Egil Ferkingstad, et al	rs10827858	C	T	0.4966	0.09	0.00796346	1.29e-29	10	20081472	trans		P07766	11	118175260	118186890
Egil Ferkingstad, et al	rs9332654	T	G	0.0331	-0.37	0.022837	4.9e-59	1	169490601	trans		P07766	11	118175260	118186890
Benjamin B. Sun, et al	rs1409338	G	A	0.711	0.28	0.03	2.9e-25	10	20227267	trans		P07766	11	118175260	118186890
Egil Ferkingstad, et al	rs6677374	A	G	0.4671	0.16	0.00841614	1.38e-80	1	169545413	trans		P07766	11	118175260	118186890
Egil Ferkingstad, et al	rs1051317	T	G	0.2989	0.08	0.00911069	1.62e-18	2	47130148	trans		P07766	11	118175260	118186890
Alexander Gudjonsson, et al	rs2142470	T	NA	0.3798	0.191204	0.0191455	1.74e-23	8	11719487	cis		P07858	8	11700033	11726957
Egil Ferkingstad, et al	rs7869	T	C	0.2958	-0.06	0.00895121	2.04e-11	10	73576307	trans		P07858	8	11700033	11726957
Benjamin B. Sun, et al	rs1692819	A	G	0.292	0.42	0.03	5.2e-54	8	11705448	cis		P07858	8	11700033	11726957
Egil Ferkingstad, et al	rs2740592	G	A	0.2508	0.61	0.0158576	1e-200	8	11701253	cis		P07858	8	11700033	11726957
Karsten Suhre, et al	rs3947	A	G	0.27	0.515	0.046	1.5e-27	8	11702375	cis		P07858	8	11700033	11726957
Alexander Gudjonsson, et al	rs1736081	G	NA	0.2523	0.591956	0.019064	1e-200	8	11702840	cis		P07858	8	11700033	11726957
Egil Ferkingstad, et al	rs2075803	A	G	0.4787	0.42	0.0109183	1e-200	19	51628529	trans		P07911	16	20344374	20367623
Alexander Gudjonsson, et al	rs2075803	A	NA	0.4957	0.549819	0.0172399	1e-200	19	51628529	trans		P07911	16	20344374	20367623
Egil Ferkingstad, et al	rs10121987	G	A	0.2872	0.07	0.00847644	1.48e-16	9	33119818	trans		P07911	16	20344374	20367623
Benjamin B. Sun, et al	rs2795507	C	T	0.796	-0.28	0.03	1.1e-19	10	43352894	cis		P07949	10	43572475	43625799
Karsten Suhre, et al	rs2505535	A	G	0.27	-0.431	0.047	2.8e-19	10	43593043	cis		P07949	10	43572475	43625799
Egil Ferkingstad, et al	rs2435359	A	G	0.2625	-0.34	0.0092078	1e-200	10	43580015	cis		P07949	10	43572475	43625799
Egil Ferkingstad, et al	rs4278528	C	T	0.4921	0.06	0.00868905	5.01e-12	11	126258522	trans		P07949	10	43572475	43625799
Alexander Gudjonsson, et al	rs1800858	A	NA	0.2716	-0.404347	0.0202097	4.73e-89	10	43595968	cis		P07949	10	43572475	43625799
Egil Ferkingstad, et al	rs6678766	A	G	0.2978	-0.15	0.00885349	2.19e-64	1	241690554	cis		P07954	1	241660903	241683061
Egil Ferkingstad, et al	rs1130866	A	G	0.4792	-0.4	0.0103984	1e-200	2	85893741	cis		P07988	2	85884437	85895864
Alexander Gudjonsson, et al	rs35705950	T	NA	0.117	0.264549	0.0295824	3.79e-19	11	1241221	trans		P07988	2	85884437	85895864
Alexander Gudjonsson, et al	rs1130866	A	NA	0.4767	-0.715383	0.0166253	1e-200	2	85893741	cis		P07988	2	85884437	85895864
Egil Ferkingstad, et al	rs11598092	C	G	0.2589	0.06	0.00971625	6.61e-10	10	104274329	trans		P07996	15	39873280	39891667
Egil Ferkingstad, et al	rs1671152	T	G	0.1516	-0.08	0.0116074	5.5e-12	19	55526345	trans		P07996	15	39873280	39891667
Alexander Gudjonsson, et al	rs56216219	G	NA	0.03819	-0.404246	0.0456968	9.05e-19	14	21287223	cis		P07998	14	21269387	21271437
Egil Ferkingstad, et al	rs434215	A	G	0.2863	0.06	0.00931815	1.2e-10	5	699046	trans		P07998	14	21269387	21271437
Egil Ferkingstad, et al	rs56216219	G	A	0.04	-0.43	0.0208199	9.12e-95	14	21287223	cis		P07998	14	21269387	21271437
Benjamin B. Sun, et al	rs17254387	A	G	0.688	0.23	0.03	3e-17	14	21280678	cis		P07998	14	21269387	21271437
Alexander Gudjonsson, et al	rs17254387	G	NA	0.2719	-0.24364	0.0196048	1.85e-35	14	21280678	cis		P07998	14	21269387	21271437
Egil Ferkingstad, et al	rs12897030	C	T	0.2965	-0.22	0.0090383	7.24e-131	14	21283042	cis		P07998	14	21269387	21271437
Egil Ferkingstad, et al	rs11605349	C	T	0.0857	0.1	0.0139685	8.13e-13	11	126305755	trans		P08069	15	99192200	99507759
Egil Ferkingstad, et al	rs2872060	T	G	0.476	-0.06	0.0081711	2.09e-13	15	99499493	cis		P08069	15	99192200	99507759
Egil Ferkingstad, et al	rs2838737	T	C	0.1878	-0.07	0.0105119	2.75e-11	21	46335580	trans		P08069	15	99192200	99507759
Egil Ferkingstad, et al	rs80262698	T	C	0.127	-0.08	0.0121501	4.57e-11	15	99192535	cis		P08069	15	99192200	99507759
Egil Ferkingstad, et al	rs11574938	C	G	0.4951	0.05	0.00765372	6.46e-11	16	30485393	trans		P08069	15	99192200	99507759
Egil Ferkingstad, et al	rs28415845	T	C	0.2551	0.06	0.00771194	7.24e-15	11	1145844	trans		P08118	10	51549498	51562517
Egil Ferkingstad, et al	rs10993994	A	G	0.3822	-1.02	0.026516	1e-200	10	51549496	cis		P08118	10	51549498	51562517
Benjamin B. Sun, et al	rs10993994	C	T	0.596	0.98	0.02	1e-200	10	51549496	cis		P08118	10	51549498	51562517
Egil Ferkingstad, et al	rs7254067	A	G	0.3137	-0.06	0.00742539	6.46e-16	19	46342885	trans		P08118	10	51549498	51562517
Egil Ferkingstad, et al	rs12264350	C	T	0.349	-0.09	0.00744573	1.23e-33	10	51563700	cis		P08118	10	51549498	51562517
Alexander Gudjonsson, et al	rs10993994	T	NA	0.3768	-0.892788	0.0142784	1e-200	10	51549496	cis		P08118	10	51549498	51562517
Egil Ferkingstad, et al	rs11082304	G	T	0.4804	0.05	0.00823377	1.26e-09	18	20720973	trans		P08134	1	113243728	113250056
Benjamin B. Sun, et al	rs71640034	A	G	0.513	-0.21	0.02	6.8e-17	4	187161048	trans		P08138	17	47572655	47592379
Benjamin B. Sun, et al	rs112206797	G	A	0.115	0.32	0.04	1.5e-12	14	106264935	trans		P08138	17	47572655	47592379
Egil Ferkingstad, et al	rs184097503	C	G	0.0036	-1.49	0.0671028	3.09e-109	18	29199289	trans		P08138	17	47572655	47592379
Karsten Suhre, et al	rs12134133	A	G	0.28	-0.549	0.044	1.6e-33	1	207457845	cis		P08174	1	207494853	207534311
Benjamin B. Sun, et al	rs11580387	G	A	0.234	-0.52	0.03	4.7e-78	1	207418408	cis		P08174	1	207494853	207534311
Egil Ferkingstad, et al	rs61822669	A	G	0.2592	-0.41	0.0106584	1e-200	1	207421214	cis		P08174	1	207494853	207534311
Alexander Gudjonsson, et al	rs4844589	A	NA	0.2661	-0.345813	0.0197433	1.09e-68	1	207432630	cis		P08174	1	207494853	207534311
Egil Ferkingstad, et al	rs2142306	C	T	0.4362	0.06	0.00780602	1.51e-14	8	134470631	trans		P08174	1	207494853	207534311
Egil Ferkingstad, et al	rs72637119	T	G	0.0434	0.25	0.0196261	3.63e-37	14	106319719	trans		P08195	11	62623518	62656352
Alexander Gudjonsson, et al	rs854461	C	NA	0.08655	0.242359	0.0319283	3.18e-14	17	34385214	trans		P08195	11	62623518	62656352
Egil Ferkingstad, et al	rs28365941	C	T	0.1045	-0.1	0.0140118	9.55e-13	16	333138	trans		P08217	1	15783223	15798586
Egil Ferkingstad, et al	rs78880003	T	C	0.0611	-0.2	0.0172811	5.62e-31	1	15740930	cis		P08217	1	15783223	15798586
Egil Ferkingstad, et al	rs17032925	C	T	0.0822	-0.15	0.015237	7.24e-23	2	67266483	trans		P08217	1	15783223	15798586
Egil Ferkingstad, et al	rs533406	G	A	0.4196	-0.13	0.00838708	3.47e-54	16	88974860	trans		P08217	1	15783223	15798586
Egil Ferkingstad, et al	rs6812832	G	A	0.4804	0.06	0.00854854	2.24e-12	4	40338720	trans		P08217	1	15783223	15798586
Egil Ferkingstad, et al	rs77643237	A	G	0.0815	0.18	0.0149359	1.91e-33	9	135889210	trans		P08217	1	15783223	15798586
Egil Ferkingstad, et al	rs72802358	C	G	0.0869	-0.11	0.0151856	4.37e-13	16	75243657	trans		P08217	1	15783223	15798586
Egil Ferkingstad, et al	rs9482770	C	T	0.4741	0.06	0.00908433	3.98e-11	6	127443092	trans		P08217	1	15783223	15798586
Egil Ferkingstad, et al	rs1429830	C	T	0.3737	0.06	0.0081814	2.24e-13	10	49358382	trans		P08217	1	15783223	15798586
Egil Ferkingstad, et al	rs3820285	C	G	0.0296	0.16	0.0255219	3.63e-10	1	22336277	trans		P08217	1	15783223	15798586
Egil Ferkingstad, et al	rs75593565	G	A	0.0328	-0.27	0.0229298	5.25e-32	12	32115266	trans		P08217	1	15783223	15798586
Egil Ferkingstad, et al	rs146958887	A	G	0.0964	-0.08	0.0126174	2.29e-10	3	50025158	trans		P08235	4	148999913	149365850
Alexander Gudjonsson, et al	rs13043754	G	NA	0.1051	-0.259462	0.0302737	1.03e-17	20	2783771	trans		P08235	4	148999913	149365850
Egil Ferkingstad, et al	rs7970695	G	A	0.3526	-0.05	0.00814499	8.32e-10	12	121423376	trans		P08236	7	65425671	65447301
Egil Ferkingstad, et al	rs1788606	T	C	0.3512	0.09	0.00864576	2.24e-25	18	71964632	trans		P08236	7	65425671	65447301
Egil Ferkingstad, et al	rs62440901	T	C	0.1544	-0.08	0.0112344	1.07e-12	6	160569068	trans		P08236	7	65425671	65447301
Egil Ferkingstad, et al	rs2900660	C	A	0.4543	-0.06	0.00767467	5.37e-15	19	13022859	trans		P08236	7	65425671	65447301
Egil Ferkingstad, et al	rs1800450	T	C	0.1374	0.1	0.0116958	1.23e-17	10	54531235	trans		P08236	7	65425671	65447301
Egil Ferkingstad, et al	rs116587722	C	T	0.0542	0.18	0.0179538	1.17e-23	4	119790517	trans		P08236	7	65425671	65447301
Egil Ferkingstad, et al	rs4574742	G	A	0.3137	0.06	0.00937944	1.58e-10	7	25995063	trans		P08236	7	65425671	65447301
Egil Ferkingstad, et al	rs174574	A	C	0.3934	0.07	0.00855077	2.69e-16	11	61600342	trans		P08236	7	65425671	65447301
Egil Ferkingstad, et al	rs78555662	G	A	0.032	-0.23	0.0238859	6.03e-22	12	102198032	trans		P08236	7	65425671	65447301
Egil Ferkingstad, et al	rs11640695	C	G	0.3033	-0.05	0.00823377	1.26e-09	16	88005230	trans		P08236	7	65425671	65447301
Egil Ferkingstad, et al	rs4760682	C	A	0.1931	-0.2	0.0099464	6.31e-90	12	48512285	cis		P08237	12	48498922	48540187
Alexander Gudjonsson, et al	rs2007647	A	NA	0.2737	-0.210596	0.0200631	8.95e-26	19	851976	cis		P08246	19	851014	856242
Egil Ferkingstad, et al	rs6605578	T	C	0.3817	0.06	0.00875561	7.24e-12	8	6880963	trans		P08246	19	851014	856242
Egil Ferkingstad, et al	rs116855556	T	C	0.0704	-0.13	0.0169001	1.45e-14	9	82223657	trans		P08246	19	851014	856242
Egil Ferkingstad, et al	rs56185965	A	T	0.1592	0.09	0.0120462	7.94e-14	3	47580158	trans		P08246	19	851014	856242
Egil Ferkingstad, et al	rs10409474	G	C	0.1391	0.45	0.0123346	1e-200	19	850733	cis		P08246	19	851014	856242
Egil Ferkingstad, et al	rs351978	A	G	0.4579	0.06	0.00842955	1.1e-12	19	806256	cis		P08246	19	851014	856242
Egil Ferkingstad, et al	rs12903325	G	T	0.2587	-0.07	0.00920638	2.88e-14	15	50353277	trans		P08246	19	851014	856242
Egil Ferkingstad, et al	rs2380606	T	C	0.4757	-0.06	0.00888019	1.41e-11	8	70740896	trans		P08246	19	851014	856242
Egil Ferkingstad, et al	rs145870849	A	G	0.0222	0.18	0.0281229	1.55e-10	17	56325771	trans		P08246	19	851014	856242
Egil Ferkingstad, et al	rs146947502	G	C	0.0092	0.5	0.0436063	1.95e-30	3	52634187	trans		P08253	16	55423612	55540603
Alexander Gudjonsson, et al	rs520540	G	NA	0.4374	-0.260931	0.0168017	2.17e-54	11	102709425	cis		P08254	11	102706532	102714534
Egil Ferkingstad, et al	rs75627662	T	C	0.202	-0.17	0.01081	1e-55	19	45413576	trans		P08254	11	102706532	102714534
Arthur Gilly, et al	rs645419	A	G	0.456	-0.45	0.026	4.95e-67	11	102716321	cis		P08254	11	102706532	102714534
Lasse Folkersen, et al	rs7946057	A	T	0.53	0.53	0.0239257	1e-108	11	102699460	cis		P08254	11	102706532	102714534
Benjamin B. Sun, et al	rs2290758	A	G	0.57	0.42	0.02	7.2e-69	6	52662153	cis		P08263	6	52656462	52668708
Egil Ferkingstad, et al	rs2608631	G	A	0.3333	-0.37	0.00961853	1e-200	6	52626269	cis		P08263	6	52656462	52668708
Egil Ferkingstad, et al	rs2536512	G	A	0.3234	-0.28	0.00875654	1e-200	4	24801315	cis		P08294	4	24791534	24802464
Benjamin B. Sun, et al	rs1799895	G	C	0.016	2.3	0.09	3.5e-140	4	24801834	cis		P08294	4	24791534	24802464
Egil Ferkingstad, et al	rs3796735	C	T	0.3518	0.07	0.00821521	1.58e-17	4	8599432	trans		P08294	4	24791534	24802464
Alexander Gudjonsson, et al	rs1799895	G	NA	0.02095	2.58782	0.0513866	1e-200	4	24801834	cis		P08294	4	24791534	24802464
Alexander Gudjonsson, et al	rs6858148	C	NA	0.3487	-0.160396	0.0196987	3.87e-16	4	100065917	cis		P08319	4	100044808	100078949
Egil Ferkingstad, et al	rs4408267	C	G	0.1117	-0.08	0.0120875	3.63e-11	11	93835395	trans		P08319	4	100044808	100078949
Egil Ferkingstad, et al	rs34164109	T	C	0.2702	0.06	0.00917963	6.31e-11	6	135421176	trans		P08397	11	118955576	118964259
Egil Ferkingstad, et al	rs2072860	G	A	0.4257	-0.06	0.00851736	1.86e-12	22	37470604	trans		P08397	11	118955576	118964259
Egil Ferkingstad, et al	rs68147365	A	G	0.3125	-0.1	0.00856055	1.58e-31	12	57789359	trans		P08476	7	41724712	41742706
Egil Ferkingstad, et al	rs6957745	C	T	0.1978	-0.08	0.00966807	1.29e-16	7	73056750	trans		P08476	7	41724712	41742706
Egil Ferkingstad, et al	rs7294636	A	G	0.3741	-0.25	0.00842442	1.58e-193	12	15054016	cis		P08493	12	15034115	15038860
Egil Ferkingstad, et al	rs141622900	A	G	0.0406	0.12	0.0197851	1.32e-09	19	45426792	trans		P08493	12	15034115	15038860
Alexander Gudjonsson, et al	rs2430686	G	NA	0.3652	-0.201384	0.0187027	4.89e-27	12	15045203	cis		P08493	12	15034115	15038860
Egil Ferkingstad, et al	rs9857914	A	G	0.2299	-0.06	0.00937944	1.58e-10	3	194063611	trans		P08493	12	15034115	15038860
Chen Yao, et al	rs7135211	G	A	0.622	0.265	0.019	3.62e-44	12	15052758	cis		P08493	12	15034115	15038860
Chen Yao, et al	rs9689234	G	A	0.663	0.161	0.023	4.75e-12	6	160586807	cis		P08519	6	160952515	161087407
Chen Yao, et al	rs41267807	C	T	0.015	-0.613	0.075	4.09e-16	6	160952816	cis		P08519	6	160952515	161087407
Chen Yao, et al	rs186696265	C	T	0.99	-1.997	0.101	1.92e-87	6	161111700	cis		P08519	6	160952515	161087407
Chen Yao, et al	rs41272078	C	T	0.961	-0.555	0.059	9.31e-21	6	161010150	cis		P08519	6	160952515	161087407
Chen Yao, et al	rs141550222	C	G	0.98	0.551	0.077	6.43e-13	6	160992001	cis		P08519	6	160952515	161087407
Chen Yao, et al	rs41267809	G	A	0.03	-0.532	0.053	1.33e-23	6	160953642	cis		P08519	6	160952515	161087407
Chen Yao, et al	rs688359	G	A	0.371	0.149	0.023	4.13e-11	6	160465291	cis		P08519	6	160952515	161087407
Chen Yao, et al	rs117965696	A	G	0.91	0.439	0.043	3.81e-24	6	160713517	cis		P08519	6	160952515	161087407
Chen Yao, et al	rs1835346	A	G	0.983	-0.801	0.084	2.37e-21	6	161162290	cis		P08519	6	160952515	161087407
Chen Yao, et al	rs12524288	C	A	0.924	0.299	0.041	3.05e-13	6	160943428	cis		P08519	6	160952515	161087407
Chen Yao, et al	rs55730499	C	T	0.939	-1.255	0.046	3.77e-167	6	161005610	cis		P08519	6	160952515	161087407
Chen Yao, et al	rs1317026	C	T	0.957	-0.289	0.054	9.77e-08	6	161154955	cis		P08519	6	160952515	161087407
Chen Yao, et al	rs41272114	T	C	0.043	-0.74	0.046	2.18e-57	6	161006077	cis		P08519	6	160952515	161087407
Chen Yao, et al	rs151292106	C	T	0.975	0.357	0.064	2.51e-08	6	160943149	cis		P08519	6	160952515	161087407
Egil Ferkingstad, et al	rs1867312	C	A	0.4493	-0.1	0.00796358	3.63e-36	2	68619981	cis		P08567	2	68592305	68624585
Chen Yao, et al	rs3138074	A	T	0.777	0.332	0.022	9.22e-53	5	140015932	cis		P08571	5	140011313	140013286
Egil Ferkingstad, et al	rs10769263	C	A	0.3668	-0.06	0.00917963	6.31e-11	11	47417183	trans		P08571	5	140011313	140013286
Chen Yao, et al	rs9425316	C	T	0.45	-0.177	0.018	3.76e-22	1	172400860	trans		P08571	5	140011313	140013286
Maik Pietzner, et al	rs4914	C	G	0.8881	-0.2722	0.0212	8.54e-38	5	140011468	cis		P08571	5	140011313	140013286
Egil Ferkingstad, et al	rs5744454	G	T	0.3075	-0.19	0.00874373	1.07e-104	5	140013567	cis		P08571	5	140011313	140013286
Alexander Gudjonsson, et al	rs60745418	T	NA	0.2969	-0.159759	0.0174774	6.19e-20	5	140006267	cis		P08571	5	140011313	140013286
Egil Ferkingstad, et al	rs9425316	C	T	0.4689	-0.06	0.00829376	4.68e-13	1	172400860	trans		P08571	5	140011313	140013286
Egil Ferkingstad, et al	rs72784938	C	A	0.096	0.12	0.0138594	4.79e-18	16	22092067	trans		P08581	7	116312444	116438440
Egil Ferkingstad, et al	rs1041316	G	A	0.2496	-0.07	0.00924631	3.72e-14	14	57099859	trans		P08581	7	116312444	116438440
Egil Ferkingstad, et al	rs1858830	G	C	0.4273	-0.12	0.00866483	1.29e-43	7	116312439	cis		P08581	7	116312444	116438440
Alexander Gudjonsson, et al	rs141636670	G	NA	0.02458	-0.696107	0.0594522	1.15e-31	7	116712401	cis		P08581	7	116312444	116438440
Egil Ferkingstad, et al	rs113277637	A	G	0.0196	-0.19	0.0298331	1.91e-10	14	57092112	trans		P08581	7	116312444	116438440
Egil Ferkingstad, et al	rs3827211	G	A	0.4224	-0.07	0.00886867	2.95e-15	21	42619254	trans		P08581	7	116312444	116438440
Egil Ferkingstad, et al	rs13226546	A	C	0.4775	-0.06	0.00770042	6.61e-15	7	128739949	trans		P08581	7	116312444	116438440
Egil Ferkingstad, et al	rs2343551	A	C	0.174	-0.09	0.0113083	1.74e-15	10	82267945	trans		P08581	7	116312444	116438440
Egil Ferkingstad, et al	rs10435378	G	A	0.4402	-0.13	0.00830738	3.39e-55	7	116425493	cis		P08581	7	116312444	116438440
Egil Ferkingstad, et al	rs139974673	C	T	0.0273	-0.16	0.0262049	1.02e-09	15	44027885	trans		P08581	7	116312444	116438440
Egil Ferkingstad, et al	rs7318906	A	G	0.4698	-0.1	0.00850657	6.61e-32	13	74106131	trans		P08590	3	46899362	46923659
Egil Ferkingstad, et al	rs12463674	G	A	0.2811	0.07	0.00987419	1.35e-12	2	179432185	trans		P08590	3	46899362	46923659
Egil Ferkingstad, et al	rs144579769	T	C	0.0513	0.12	0.0198947	1.62e-09	17	64243880	trans		P08590	3	46899362	46923659
Alexander Gudjonsson, et al	rs10922107	T	NA	0.1764	-0.462904	0.0228273	1.99e-91	1	196698651	cis		P08603	1	196621008	196716634
Benjamin B. Sun, et al	rs2274700	A	G	0.399	0.37	0.02	1.6e-51	1	196682947	cis		P08603	1	196621008	196716634
Alexander Gudjonsson, et al	rs76650281	G	NA	0.01317	-0.665113	0.0802001	1.1e-16	1	195458697	trans		P08603	1	196621008	196716634
Egil Ferkingstad, et al	rs70620	A	G	0.1819	-0.28	0.0104993	1.1e-156	1	196704997	cis		P08603	1	196621008	196716634
Karsten Suhre, et al	rs10737680	C	A	0.42	0.497	0.038	1.3e-36	1	196679455	cis		P08603	1	196621008	196716634
Egil Ferkingstad, et al	rs1674779	A	G	0.2158	-0.08	0.0102596	6.31e-15	1	161559784	cis		P08637	1	161511549	161600917
Egil Ferkingstad, et al	rs278373	T	C	0.4892	-0.06	0.00635083	3.47e-21	3	98453951	trans		P08637	1	161511549	161600917
Egil Ferkingstad, et al	rs7047770	G	A	0.3412	0.05	0.00774413	1.07e-10	9	139930945	trans		P08637	1	161511549	161600917
Egil Ferkingstad, et al	rs796667	G	T	0.4296	0.08	0.00845484	3.02e-21	10	16946819	cis		P08670	10	17270258	17279592
Egil Ferkingstad, et al	rs484195	A	G	0.3991	-0.07	0.00895711	5.5e-15	19	45421877	trans		P08684	7	99354604	99381888
Egil Ferkingstad, et al	rs62122484	A	G	0.17	0.1	0.0116309	8.13e-18	2	21223572	trans		P08684	7	99354604	99381888
Alexander Gudjonsson, et al	rs1097070	T	NA	0.3464	0.138932	0.0161339	7.23e-18	1	150332955	trans		P08697	17	1646130	1658562
Alexander Gudjonsson, et al	rs11657394	A	NA	0.08876	-0.188952	0.0271684	3.53e-12	17	1636950	cis		P08697	17	1646130	1658562
Alexander Gudjonsson, et al	rs5985	A	NA	0.2415	-0.149748	0.0178759	5.43e-17	6	6318795	trans		P08697	17	1646130	1658562
Benjamin B. Sun, et al	rs11657394	A	C	0.077	-0.35	0.05	5.4e-13	17	1636950	cis		P08697	17	1646130	1658562
Egil Ferkingstad, et al	rs11078596	T	C	0.2182	-0.17	0.00971602	1.51e-68	17	1618262	cis		P08697	17	1646130	1658562
Egil Ferkingstad, et al	rs11904888	A	T	0.0928	0.18	0.0151204	1.12e-32	20	33778866	trans		P08709	13	113760105	113774995
Karsten Suhre, et al	rs776905	C	A	0.11	-1.104	0.06	9.2e-65	13	113781942	cis		P08709	13	113760105	113774995
Egil Ferkingstad, et al	rs6046	A	G	0.1125	-1.25	0.032495	1e-200	13	113773159	cis		P08709	13	113760105	113774995
Alexander Gudjonsson, et al	rs6041	A	NA	0.1125	-0.959904	0.0238547	1e-200	13	113772707	cis		P08709	13	113760105	113774995
Alexander Gudjonsson, et al	rs143666677	G	NA	0.01176	1.44089	0.0845736	4.36e-65	11	7176204	trans		P08729	12	52626304	52645970
Egil Ferkingstad, et al	rs185009887	A	G	0.0252	-0.15	0.0248991	1.7e-09	17	5751652	trans		P08754	1	110091233	110136975
Egil Ferkingstad, et al	rs9995591	A	G	0.0684	0.26	0.0153781	3.98e-64	4	122615760	cis		P08758	4	122589110	122618268
Egil Ferkingstad, et al	rs4970836	G	A	0.2075	-0.11	0.00967787	6.17e-30	1	109821797	trans		P08833	7	45927956	45933267
Egil Ferkingstad, et al	rs3828998	C	T	0.3879	-0.08	0.0084721	3.63e-21	7	45928808	cis		P08833	7	45927956	45933267
Alexander Gudjonsson, et al	rs61812598	A	NA	0.4204	0.983231	0.014033	1e-200	1	154420087	cis		P08887	1	154377669	154441926
Egil Ferkingstad, et al	rs12126142	A	G	0.4148	1.01	0.026256	1e-200	1	154425456	cis		P08887	1	154377669	154441926
Arthur Gilly, et al	rs4129267	T	C	0.384	1.12	0.018	1e-200	1	154426264	cis		P08887	1	154377669	154441926
Lasse Folkersen, et al	rs4129267	T	C	0.36	0.81	0.0232721	1e-200	1	154426264	cis		P08887	1	154377669	154441926
Benjamin B. Sun, et al	rs4129267	T	C	0.4	1.11	0.02	1e-200	1	154426264	cis		P08887	1	154377669	154441926
Karsten Suhre, et al	rs4129267	T	C	0.38	1.208	0.025	1e-200	1	154426264	cis		P08887	1	154377669	154441926
Egil Ferkingstad, et al	rs11633788	A	T	0.3321	-0.14	0.00848882	4.17e-61	15	85305142	cis		P08949	15	85198360	85201794
Egil Ferkingstad, et al	rs1558917	T	C	0.3102	-0.07	0.00909308	1.38e-14	7	130028723	trans		P08949	15	85198360	85201794
Alexander Gudjonsson, et al	rs12912342	C	NA	0.3338	-0.195525	0.0193985	6.81e-24	15	85248216	cis		P08949	15	85198360	85201794
Benjamin B. Sun, et al	rs10754199	G	A	0.611	-0.17	0.03	1.1e-11	1	196670839	trans		P08962	12	56119107	56123491
Karsten Suhre, et al	rs308403	T	C	0.32	-0.59	0.043	5.8e-39	4	123757748	cis		P09038	4	123747863	123819391
Egil Ferkingstad, et al	rs6580981	A	G	0.4757	-0.05	0.0079985	4.07e-10	12	54723028	trans		P09104	12	7022909	7032861
Egil Ferkingstad, et al	rs4835265	A	C	0.1627	0.07	0.0103551	1.38e-11	4	146821410	trans		P09110	3	38144620	38178733
Egil Ferkingstad, et al	rs74770429	C	T	0.0447	-0.13	0.0194333	2.24e-11	22	41210141	trans		P09110	3	38144620	38178733
Egil Ferkingstad, et al	rs61489189	T	C	0.0437	-0.23	0.0192615	7.24e-33	3	38201847	cis		P09110	3	38144620	38178733
Egil Ferkingstad, et al	rs72719670	C	T	0.2568	-0.08	0.00878015	8.13e-20	14	74096048	trans		P09110	3	38144620	38178733
Egil Ferkingstad, et al	rs2229528	G	A	0.0765	-0.6	0.0155976	1e-200	3	38167095	cis		P09110	3	38144620	38178733
Egil Ferkingstad, et al	rs12147435	A	G	0.1628	-0.07	0.0114303	9.12e-10	14	106935395	trans		P09132	5	112196919	112205485
Egil Ferkingstad, et al	rs9897552	A	G	0.1508	0.08	0.0110919	5.5e-13	17	33974481	trans		P09132	5	112196919	112205485
Benjamin B. Sun, et al	rs1695	G	A	0.345	-0.18	0.03	2.3e-12	11	67352689	cis		P09211	11	67351066	67354131
Egil Ferkingstad, et al	rs1254123	C	T	0.4694	-0.13	0.00820205	1.41e-56	11	67334812	cis		P09211	11	67351066	67354131
Egil Ferkingstad, et al	rs61914781	A	G	0.2888	-0.13	0.00916515	1.15e-45	12	11024367	trans		P09228	20	23804406	23807368
Egil Ferkingstad, et al	rs6427943	A	G	0.4103	-0.1	0.00872734	2.14e-30	1	202186945	trans		P09228	20	23804406	23807368
Alexander Gudjonsson, et al	rs4260306	T	NA	0.2676	-0.500084	0.0194569	1.11e-145	20	23730336	cis		P09228	20	23804406	23807368
Karsten Suhre, et al	rs6114248	A	G	0.31	0.515	0.043	4.4e-31	20	23711882	cis		P09228	20	23804406	23807368
Egil Ferkingstad, et al	rs4260306	T	C	0.255	-0.55	0.0142978	1e-200	20	23730336	cis		P09228	20	23804406	23807368
Egil Ferkingstad, et al	rs836124	T	G	0.4279	-0.06	0.00814042	1.7e-13	11	34562247	trans		P09228	20	23804406	23807368
Egil Ferkingstad, et al	rs4246778	G	A	0.4047	0.07	0.00819983	1.38e-17	5	134519345	trans		P09228	20	23804406	23807368
Egil Ferkingstad, et al	rs67020211	T	G	0.4901	0.09	0.00791966	6.31e-30	15	63639644	trans		P09228	20	23804406	23807368
Alexander Gudjonsson, et al	rs7294858	A	NA	0.2749	-0.140802	0.0201733	2.96e-12	12	11126577	trans		P09228	20	23804406	23807368
Alexander Gudjonsson, et al	rs78706544	G	NA	0.02634	0.0744894	0.0108166	5.71e-12	8	65889035	trans		P09237	11	102391239	102401484
Alexander Gudjonsson, et al	rs118113146	C	NA	0.01123	0.110787	0.016081	5.61e-12	21	47371937	trans		P09237	11	102391239	102401484
Egil Ferkingstad, et al	rs68181448	A	G	0.2157	-0.11	0.0103997	3.8e-26	11	102430005	cis		P09237	11	102391239	102401484
Egil Ferkingstad, et al	rs11568819	A	G	0.0663	0.57	0.016841	1e-200	11	102401633	cis		P09237	11	102391239	102401484
Egil Ferkingstad, et al	rs6694034	A	C	0.4916	-0.08	0.00783674	1.82e-24	1	202003987	trans		P09237	11	102391239	102401484
Alexander Gudjonsson, et al	rs11568819	A	NA	0.06498	0.497754	0.036669	5.69e-42	11	102401633	cis		P09237	11	102391239	102401484
Alexander Gudjonsson, et al	rs6694034	A	NA	0.4877	-0.149703	0.0182327	2.2e-16	1	202003987	trans		P09237	11	102391239	102401484
Karsten Suhre, et al	rs11568819	A	G	0.07	0.668	0.088	5.8e-14	11	102401633	cis		P09237	11	102391239	102401484
Egil Ferkingstad, et al	rs1711431	T	A	0.3326	0.11	0.00877395	4.68e-36	11	102474069	cis		P09237	11	102391239	102401484
Egil Ferkingstad, et al	rs486055	T	C	0.1655	-0.38	0.0111643	1e-200	11	102650424	cis		P09238	11	102641234	102651359
Alexander Gudjonsson, et al	rs17885595	A	NA	0.1454	0.470842	0.0264244	5.08e-71	11	102666962	cis		P09238	11	102641234	102651359
Egil Ferkingstad, et al	rs17860955	C	T	0.0117	-1.18	0.038132	1e-200	11	102649482	cis		P09238	11	102641234	102651359
Alexander Gudjonsson, et al	rs17860955	C	NA	0.01202	-1.1157	0.0860458	1.9e-38	11	102649482	cis		P09238	11	102641234	102651359
Benjamin B. Sun, et al	rs17860955	C	T	0.022	-0.87	0.09	1.4e-23	11	102649482	cis		P09238	11	102641234	102651359
Alexander Gudjonsson, et al	rs12124234	C	NA	0.4294	0.148866	0.0185304	9.46e-16	1	160675269	cis		P09326	1	160648536	160681641
Egil Ferkingstad, et al	rs2659005	T	C	0.446	0.07	0.00845676	1.26e-16	17	79218714	trans		P09326	1	160648536	160681641
Egil Ferkingstad, et al	rs7515941	G	A	0.2373	0.08	0.0094332	2.24e-17	1	160646561	cis		P09326	1	160648536	160681641
Egil Ferkingstad, et al	rs352684	A	G	0.4035	-0.2	0.00867126	1.05e-117	1	160681775	cis		P09326	1	160648536	160681641
Benjamin B. Sun, et al	rs12124234	C	G	0.405	0.26	0.03	1.1e-25	1	160675269	cis		P09326	1	160648536	160681641
Benjamin B. Sun, et al	rs2115691	G	C	0.24	0.75	0.03	2e-178	4	74743691	cis		P09341	4	74735110	74736959
Egil Ferkingstad, et al	rs2071425	G	A	0.1786	0.71	0.0208725	1e-200	4	74735244	cis		P09341	4	74735110	74736959
Alexander Gudjonsson, et al	rs2145614	G	NA	0.02528	0.400871	0.0585044	7.28e-12	4	74728508	cis		P09341	4	74735110	74736959
Karsten Suhre, et al	rs3117600	G	A	0.3	1.013	0.038	3.2e-120	4	74731812	cis		P09341	4	74735110	74736959
Lasse Folkersen, et al	rs74544699	A	G	0.95	-0.45	0.0634311	1.3e-12	4	74734681	cis		P09341	4	74735110	74736959
Egil Ferkingstad, et al	rs34295723	G	A	0.4133	-0.06	0.00889338	1.51e-11	14	106233106	trans		P09382	22	38071615	38075813
Arthur Gilly, et al	rs10020773	C	A	0.241	-0.349	0.031	2.29e-29	4	17526682	cis		P09417	4	17461884	17513857
Benjamin B. Sun, et al	rs28719835	T	C	0.243	-0.57	0.03	1e-94	4	17520066	cis		P09417	4	17461884	17513857
Alexander Gudjonsson, et al	rs10020773	C	NA	0.266	-0.243998	0.0212063	1.23e-30	4	17526682	cis		P09417	4	17461884	17513857
Egil Ferkingstad, et al	rs2071387	G	A	0.2057	0.09	0.0096552	1.15e-20	3	139257603	cis		P09455	3	139236276	139258671
Egil Ferkingstad, et al	rs4408267	C	G	0.1117	-0.08	0.0128346	4.57e-10	11	93835395	trans		P09467	9	97365415	97402531
Egil Ferkingstad, et al	rs2460137	T	C	0.0696	-0.18	0.0153118	6.61e-32	9	97341496	cis		P09467	9	97365415	97402531
Egil Ferkingstad, et al	rs1983127	T	G	0.3201	-0.05	0.00810643	6.92e-10	10	70989901	trans		P09467	9	97365415	97402531
Egil Ferkingstad, et al	rs5008180	A	G	0.3431	-0.05	0.00808735	6.31e-10	6	163864331	trans		P09486	5	151040657	151066726
Egil Ferkingstad, et al	rs398145	A	G	0.1705	0.24	0.0159246	2.51e-51	1	110244993	cis		P09488	1	110230436	110251661
Egil Ferkingstad, et al	rs148490733	A	G	0.2201	0.28	0.0273986	1.62e-24	1	110241834	cis		P09488	1	110230436	110251661
Egil Ferkingstad, et al	rs12895651	T	C	0.3347	0.06	0.00838109	8.13e-13	14	106494269	trans		P09493	15	63334831	63364114
Egil Ferkingstad, et al	rs17037076	A	G	0.2209	-0.29	0.00960399	2.69e-200	2	70033649	cis		P09525	2	69871557	70053596
Egil Ferkingstad, et al	rs17050272	A	G	0.4176	0.34	0.00883865	1e-200	2	121306440	cis		P09529	2	121103719	121109384
Egil Ferkingstad, et al	rs4738679	G	A	0.3109	-0.07	0.00892405	4.37e-15	8	59370320	trans		P09529	2	121103719	121109384
Egil Ferkingstad, et al	rs3741414	T	C	0.3123	0.2	0.00864812	2.51e-118	12	57844049	trans		P09529	2	121103719	121109384
Egil Ferkingstad, et al	rs11682902	A	G	0.0952	0.08	0.0132062	1.38e-09	2	121218856	cis		P09529	2	121103719	121109384
Alexander Gudjonsson, et al	rs17050272	A	NA	0.4112	0.338303	0.0177604	6.8e-81	2	121306440	cis		P09529	2	121103719	121109384
Alexander Gudjonsson, et al	rs540730	T	NA	0.3232	0.176261	0.0190103	1.83e-20	12	57807114	trans		P09529	2	121103719	121109384
Alexander Gudjonsson, et al	rs9900219	G	NA	0.3003	-0.170129	0.0202041	3.75e-17	17	40115017	cis		P09543	17	40118759	40129749
Egil Ferkingstad, et al	rs12602950	G	A	0.2969	-0.08	0.00881404	1.12e-19	17	40123829	cis		P09543	17	40118759	40129749
Alexander Gudjonsson, et al	rs11105318	A	NA	0.2534	-0.164742	0.0214742	1.7e-14	12	89926658	trans		P09564	17	80272744	80275478
Alexander Gudjonsson, et al	rs79350859	C	NA	0.0419	-0.948293	0.0450265	1.82e-98	17	80330882	cis		P09564	17	80272744	80275478
Egil Ferkingstad, et al	rs3176831	T	C	0.0412	-0.45	0.0195909	9.33e-117	17	80272491	cis		P09564	17	80272744	80275478
Egil Ferkingstad, et al	rs11134525	A	T	0.3524	0.06	0.00863607	3.72e-12	5	156480648	trans		P09601	22	35776354	35790207
Egil Ferkingstad, et al	rs34632751	C	T	0.0352	0.21	0.0215561	2e-22	19	48715196	trans		P09601	22	35776354	35790207
Egil Ferkingstad, et al	rs6786226	G	A	0.3738	0.06	0.00907029	3.72e-11	3	69838356	trans		P09601	22	35776354	35790207
Egil Ferkingstad, et al	rs2727784	C	T	0.3552	0.08	0.00921452	3.89e-18	11	116711141	trans		P09601	22	35776354	35790207
Egil Ferkingstad, et al	rs2414577	C	T	0.4156	0.06	0.00877672	8.13e-12	15	58680638	trans		P09601	22	35776354	35790207
Egil Ferkingstad, et al	rs247617	A	C	0.3215	0.06	0.00873465	6.46e-12	16	56990716	trans		P09601	22	35776354	35790207
Egil Ferkingstad, et al	rs75689278	G	A	0.0375	-0.14	0.0224605	4.57e-10	22	35772657	cis		P09601	22	35776354	35790207
Egil Ferkingstad, et al	rs385076	T	C	0.2884	-0.16	0.00884639	4.07e-73	2	32489851	trans		P09601	22	35776354	35790207
Lasse Folkersen, et al	rs17610659	T	C	0.48	0.15	0.0242805	6.5e-10	1	110503296	cis		P09603	1	110452864	110473614
Karsten Suhre, et al	rs3776081	C	T	0.32	-0.961	0.037	3.3e-113	5	149532107	cis		P09619	5	149493400	149535435
Benjamin B. Sun, et al	rs2304058	G	C	0.557	0.93	0.02	1e-200	5	149508544	cis		P09619	5	149493400	149535435
Karsten Suhre, et al	rs3756309	C	T	0.29	-0.508	0.046	2.5e-26	5	149505624	cis		P09619	5	149493400	149535435
Egil Ferkingstad, et al	rs3816018	C	T	0.4783	-1.18	0.0306753	1e-200	5	149508475	cis		P09619	5	149493400	149535435
Alexander Gudjonsson, et al	rs2304058	C	NA	0.4768	-1.12042	0.0112208	1e-200	5	149508544	cis		P09619	5	149493400	149535435
Egil Ferkingstad, et al	rs6073972	G	C	0.2193	-0.1	0.0100731	3.16e-23	20	44590298	trans		P09622	7	107531415	107572175
Arthur Gilly, et al	rs62013199	G	A	0.116	1.186	0.039	1e-200	15	79229644	cis		P09668	15	79213400	79241916
Egil Ferkingstad, et al	rs61991538	A	C	0.2148	0.06	0.009263	9.33e-11	14	93325844	trans		P09668	15	79213400	79241916
Benjamin B. Sun, et al	rs34593439	A	G	0.111	-1.15	0.03	1e-200	15	79234957	cis		P09668	15	79213400	79241916
Alexander Gudjonsson, et al	rs2559850	G	NA	0.4055	-0.173193	0.0191099	1.27e-19	12	102093459	trans		P09668	15	79213400	79241916
Alexander Gudjonsson, et al	rs10873267	A	NA	0.3818	0.137748	0.0187256	1.89e-13	14	74941081	trans		P09668	15	79213400	79241916
Alexander Gudjonsson, et al	rs62013200	T	NA	0.09344	1.19613	0.0278335	1e-200	15	79230737	cis		P09668	15	79213400	79241916
Egil Ferkingstad, et al	rs62013199	G	A	0.0925	0.48	0.0124781	1e-200	15	79229644	cis		P09668	15	79213400	79241916
Egil Ferkingstad, et al	rs5029990	G	C	0.1733	0.08	0.010534	3.09e-14	3	186438819	trans		P09668	15	79213400	79241916
Egil Ferkingstad, et al	rs62120372	A	T	0.2316	0.06	0.00918932	6.61e-11	19	18305185	trans		P09668	15	79213400	79241916
Egil Ferkingstad, et al	rs9332659	G	C	0.0331	-0.46	0.0230038	5.89e-89	1	169489489	trans		P09669	8	100885428	100906290
Egil Ferkingstad, et al	rs12263557	T	C	0.3628	-0.09	0.00840491	9.33e-27	10	20118838	trans		P09669	8	100885428	100906290
Alexander Gudjonsson, et al	rs114841233	A	NA	0.01176	0.155308	0.0222549	2.98e-12	2	176982325	trans		P09681	17	47035916	47045958
Alexander Gudjonsson, et al	rs114104995	A	NA	0.02758	0.114388	0.0155257	1.74e-13	1	34871599	trans		P09693	11	118215059	118225876
Egil Ferkingstad, et al	rs3737801	G	C	0.0673	-0.27	0.016285	9.77e-62	1	27960832	cis		P09769	1	27938575	27961788
Egil Ferkingstad, et al	rs4705877	A	G	0.1626	0.08	0.010605	4.57e-14	5	132290309	trans		P09848	2	136545410	136594750
Egil Ferkingstad, et al	rs71361372	G	A	0.0132	-0.42	0.0320664	3.39e-39	18	29782953	trans		P09848	2	136545410	136594750
Alexander Gudjonsson, et al	rs616114	T	NA	0.3994	0.173321	0.0193578	3.44e-19	18	29797921	trans		P09848	2	136545410	136594750
Benjamin B. Sun, et al	rs4988235	A	G	0.711	0.78	0.02	1e-200	2	136608646	cis		P09848	2	136545410	136594750
Alexander Gudjonsson, et al	rs182549	C	NA	0.1482	-0.971016	0.0228161	1e-200	2	136616754	cis		P09848	2	136545410	136594750
Egil Ferkingstad, et al	rs4988235	G	A	0.1707	-1.05	0.0272958	1e-200	2	136608646	cis		P09848	2	136545410	136594750
Egil Ferkingstad, et al	rs12433460	A	C	0.3116	-0.14	0.00885483	2.63e-56	14	106262680	trans		P09871	12	7096351	7178336
Benjamin B. Sun, et al	rs4554007	A	G	0.203	0.21	0.03	6.9e-12	3	165484401	trans		P09958	15	91411822	91426688
Alexander Gudjonsson, et al	rs141921160	T	NA	0.01193	-0.580495	0.0831556	2.93e-12	17	26903928	cis		P09972	17	26900133	26904282
Egil Ferkingstad, et al	rs141921160	T	C	0.0103	-0.61	0.038742	7.41e-56	17	26903928	cis		P09972	17	26900133	26904282
Egil Ferkingstad, et al	rs4376276	T	C	0.214	-0.15	0.00965164	1.82e-54	5	42693400	trans		P0C0P6	10	129347613	129350935
Egil Ferkingstad, et al	rs180977001	C	A	0.0705	-0.1	0.0157366	2.09e-10	3	58318464	trans		P0C0S5	4	100869243	100871545
Alexander Gudjonsson, et al	rs4686837	A	NA	0.3047	-0.263051	0.0194862	1.58e-41	3	186739677	trans		P0C2L3	9	136444079	136451319
Egil Ferkingstad, et al	rs1797077	C	T	0.4753	0.23	0.00773574	2.95e-194	10	16853252	trans		P0C2L3	9	136444079	136451319
Egil Ferkingstad, et al	rs145445301	A	G	0.0036	-0.4	0.063623	3.24e-10	17	4510170	trans		P0C7L1	3	48348336	48369831
Egil Ferkingstad, et al	rs11840418	T	C	0.2944	-0.21	0.0087186	3.47e-128	13	24933626	cis		P0C862	13	24881304	24896673
Egil Ferkingstad, et al	rs665677	A	G	0.2521	0.13	0.00927999	1.38e-44	11	125752161	cis		P0C8F1	11	125703211	125709964
Benjamin B. Sun, et al	rs875500	A	T	0.72	-0.48	0.03	1e-75	11	125698654	cis		P0C8F1	11	125703211	125709964
Egil Ferkingstad, et al	rs4774967	T	G	0.3458	0.07	0.00798836	1.91e-18	15	57855760	cis		P0CAP1	15	57884139	57977562
Egil Ferkingstad, et al	rs140651348	T	A	0.0538	0.37	0.0184565	2.14e-89	22	24283719	cis		P0CG30	22	24299601	24303373
Egil Ferkingstad, et al	rs11558955	G	A	0.0344	0.16	0.0216807	1.58e-13	19	13059147	trans		P0CG47	17	16284112	16286059
Egil Ferkingstad, et al	rs34039247	C	A	0.0622	-0.16	0.0188189	1.86e-17	9	136127956	trans		P0CG48	12	125396150	125401914
Egil Ferkingstad, et al	rs4813642	C	T	0.4129	0.05	0.00785081	1.91e-10	20	3701867	trans		P0CG48	12	125396150	125401914
Alexander Gudjonsson, et al	rs115095912	A	NA	0.009989	0.216965	0.0299989	4.74e-13	12	106526371	trans		P0DJ93	6	11094266	11138964
Chen Yao, et al	rs4655761	C	T	0.35	-0.125	0.02	2.48e-10	1	66120335	trans		P0DJI8	11	18287721	18291524
Alexander Gudjonsson, et al	rs1829575	G	NA	0.2001	1.02639	0.0194441	1e-200	11	18287750	cis		P0DJI8	11	18287721	18291524
Egil Ferkingstad, et al	rs10766463	G	A	0.4535	0.07	0.00812916	7.24e-18	11	18252293	cis		P0DJI8	11	18287721	18291524
Egil Ferkingstad, et al	rs10430893	T	C	0.0694	-0.75	0.019497	1e-200	11	18280995	cis		P0DJI8	11	18287721	18291524
Karsten Suhre, et al	rs1993373	A	G	0.34	0.917	0.037	2.2e-105	11	18280635	cis		P0DJI8	11	18287721	18291524
Benjamin B. Sun, et al	rs35179000	C	T	0.779	-1.25	0.02	1e-200	11	18290903	cis		P0DJI8	11	18287721	18291524
Egil Ferkingstad, et al	rs4129267	T	C	0.4148	-0.06	0.00807344	1.07e-13	1	154426264	trans		P0DJI8	11	18287721	18291524
Egil Ferkingstad, et al	rs11208691	G	A	0.3931	-0.13	0.00811218	8.51e-58	1	66092570	trans		P0DJI8	11	18287721	18291524
Chen Yao, et al	rs11024616	G	C	0.809	-0.572	0.023	1.41e-132	11	18327324	cis		P0DJI8	11	18287721	18291524
Egil Ferkingstad, et al	rs1864163	A	G	0.2532	-0.08	0.00981897	3.72e-16	16	56997233	trans		P0DJI8	11	18287721	18291524
Egil Ferkingstad, et al	rs11208691	G	A	0.3931	-0.14	0.00825601	1.7e-64	1	66092570	trans		P0DJI9	11	18260770	18270190
Egil Ferkingstad, et al	rs2468844	C	T	0.1646	0.1	0.0111476	2.95e-19	11	18267027	cis		P0DJI9	11	18260770	18270190
Egil Ferkingstad, et al	rs1371135	T	C	0.2989	-0.08	0.00891558	2.88e-19	15	90391270	trans		P0DJI9	11	18260770	18270190
Egil Ferkingstad, et al	rs10766463	G	A	0.4535	0.06	0.00789119	2.88e-14	11	18252293	cis		P0DJI9	11	18260770	18270190
[truncated: 6,288 more rows]

## Sheet: Supplementary Table 4
Supplementary Table 4: Main analyses results of the cis-only MR
Sources	Uniport	Method	Number of SNPs	beta	SE	pvalue	Significant or Not
Karsten Suhre, et al	O00253	Wald ratio	1	0.000130751	0.000870723	0.880635	NO
Karsten Suhre, et al	O00451	Inverse variance weighted	2	-1.62632e-05	0.00061011	0.978734	NO
Karsten Suhre, et al	O00451	Inverse variance weighted	2	-1.62632e-05	0.00061011	0.978734	NO
Karsten Suhre, et al	O00451	Inverse variance weighted	2	-1.62632e-05	0.00061011	0.978734	NO
Karsten Suhre, et al	O00602	Wald ratio	1	-0.00053334	0.000816072	0.513405	NO
Karsten Suhre, et al	O14625	Wald ratio	1	0.00177425	0.000897175	0.0479743	NO
Karsten Suhre, et al	O15041	Inverse variance weighted	2	0.000118143	0.000356273	0.740185	NO
Karsten Suhre, et al	O15041	Inverse variance weighted	2	0.000118143	0.000356273	0.740185	NO
Karsten Suhre, et al	O15041	Inverse variance weighted	2	0.000118143	0.000356273	0.740185	NO
Karsten Suhre, et al	O15444	Wald ratio	1	-0.000822629	0.000728327	0.258696	NO
Karsten Suhre, et al	O15467	Wald ratio	1	-0.000378579	0.00040828	0.353795	NO
Karsten Suhre, et al	O43291	Wald ratio	1	-0.000154675	0.000362261	0.669401	NO
Karsten Suhre, et al	O43699	Wald ratio	1	-0.000253108	0.000460134	0.582269	NO
Karsten Suhre, et al	O60486	Wald ratio	1	-0.000229012	0.000655623	0.726861	NO
Karsten Suhre, et al	O75015	Wald ratio	1	0.000396683	0.000675885	0.557265	NO
Karsten Suhre, et al	O75356	Wald ratio	1	-0.000605011	0.000488194	0.21524	NO
Karsten Suhre, et al	O76074	Wald ratio	1	0.000481957	0.000947953	0.61116	NO
Karsten Suhre, et al	O76096	Inverse variance weighted	2	-0.000632729	0.00106278	0.551609	NO
Karsten Suhre, et al	O76096	Inverse variance weighted	2	-0.000632729	0.00106278	0.551609	NO
Karsten Suhre, et al	O76096	Inverse variance weighted	2	-0.000632729	0.00106278	0.551609	NO
Karsten Suhre, et al	O94779	Wald ratio	1	0.0010405	0.00076237	0.17231	NO
Karsten Suhre, et al	O95256	Wald ratio	1	0.000424619	0.000657178	0.518198	NO
Karsten Suhre, et al	P00747	Wald ratio	1	0.00226808	0.000855737	0.00803859	NO
Karsten Suhre, et al	P01009	Wald ratio	1	0.000233713	0.000824992	0.776953	NO
Karsten Suhre, et al	P01011	Wald ratio	1	-0.000459169	0.000897874	0.609073	NO
Karsten Suhre, et al	P01019	Wald ratio	1	0.000429609	0.00106454	0.686533	NO
Karsten Suhre, et al	P01034	Wald ratio	1	0.000745284	0.000912214	0.413925	NO
Karsten Suhre, et al	P01037	Wald ratio	1	-0.000713105	0.000571951	0.212473	NO
Karsten Suhre, et al	P01042	Wald ratio	1	-2.6173e-05	0.000342458	0.93908	NO
Karsten Suhre, et al	P02649	Wald ratio	1	-0.0017845	0.000901114	0.0476672	NO
Karsten Suhre, et al	P02743	Wald ratio	1	-8.30721e-05	0.00114173	0.941997	NO
Karsten Suhre, et al	P02765	Wald ratio	1	0.00104727	0.00052907	0.0477641	NO
Karsten Suhre, et al	P03950	Wald ratio	1	-0.00075821	0.000573624	0.186238	NO
Karsten Suhre, et al	P03951	Wald ratio	1	0.000262011	0.000687643	0.703183	NO
Karsten Suhre, et al	P03952	Wald ratio	1	-0.00014701	0.000643425	0.819272	NO
Karsten Suhre, et al	P03956	Wald ratio	1	0.000639087	0.000599651	0.28653	NO
Karsten Suhre, et al	P04040	Wald ratio	1	4.89245e-05	0.000693727	0.943776	NO
Karsten Suhre, et al	P04083	Wald ratio	1	-0.000534239	0.00104718	0.609933	NO
Karsten Suhre, et al	P04114	Wald ratio	1	0.00235046	0.000973572	0.0157669	NO
Karsten Suhre, et al	P05155	Wald ratio	1	0.000352816	0.000354653	0.319824	NO
Karsten Suhre, et al	P05156	Wald ratio	1	0.000718677	0.000836117	0.390042	NO
Karsten Suhre, et al	P05362	Wald ratio	1	0.00028084	0.000245086	0.251844	NO
Karsten Suhre, et al	P06734	Wald ratio	1	0.00057338	0.000902466	0.525202	NO
Karsten Suhre, et al	P07355	Wald ratio	1	5.83623e-05	0.000438448	0.894106	NO
Karsten Suhre, et al	P07858	Wald ratio	1	-0.00048699	0.000648132	0.452427	NO
Karsten Suhre, et al	P07949	Wald ratio	1	0.000360155	0.000788921	0.648018	NO
Karsten Suhre, et al	P08174	Wald ratio	1	0.000519182	0.000619172	0.401745	NO
Karsten Suhre, et al	P08603	Wald ratio	1	0.000938915	0.000603326	0.119653	NO
Karsten Suhre, et al	P08709	Wald ratio	1	0.000496991	0.000459787	0.279734	NO
Karsten Suhre, et al	P08887	Wald ratio	1	-0.000410128	0.000250264	0.10126	NO
Karsten Suhre, et al	P09038	Wald ratio	1	0.000261975	0.000541889	0.628778	NO
Karsten Suhre, et al	P09228	Wald ratio	1	-0.000780953	0.00062637	0.212473	NO
Karsten Suhre, et al	P09237	Wald ratio	1	-0.00116039	0.000917754	0.206095	NO
Karsten Suhre, et al	P09341	Wald ratio	1	-0.000325782	0.000320297	0.309094	NO
Karsten Suhre, et al	P09619	Inverse variance weighted	2	0.000170736	0.000299143	0.568169	NO
Karsten Suhre, et al	P09619	Inverse variance weighted	2	0.000170736	0.000299143	0.568169	NO
Karsten Suhre, et al	P09619	Inverse variance weighted	2	0.000170736	0.000299143	0.568169	NO
Karsten Suhre, et al	P0DJI8	Wald ratio	1	0.000151661	0.000363737	0.676714	NO
Karsten Suhre, et al	P10147	Wald ratio	1	-0.000315799	0.000843037	0.70796	NO
Karsten Suhre, et al	P10643	Inverse variance weighted	2	0.00168744	0.000585323	0.0039401	NO
Karsten Suhre, et al	P10643	Inverse variance weighted	2	0.00168744	0.000585323	0.0039401	NO
Karsten Suhre, et al	P10643	Inverse variance weighted	2	0.00168744	0.000585323	0.0039401	NO
Karsten Suhre, et al	P10768	Wald ratio	1	-0.000264593	0.000473922	0.576636	NO
Karsten Suhre, et al	P11226	Inverse variance weighted	2	2.16528e-05	0.000345327	0.950004	NO
Karsten Suhre, et al	P11226	Inverse variance weighted	2	2.16528e-05	0.000345327	0.950004	NO
Karsten Suhre, et al	P11226	Inverse variance weighted	2	2.16528e-05	0.000345327	0.950004	NO
Karsten Suhre, et al	P11717	Inverse variance weighted	2	6.85915e-05	0.000404617	0.865386	NO
Karsten Suhre, et al	P11717	Inverse variance weighted	2	6.85915e-05	0.000404617	0.865386	NO
Karsten Suhre, et al	P11717	Inverse variance weighted	2	6.85915e-05	0.000404617	0.865386	NO
Karsten Suhre, et al	P12259	Wald ratio	1	-0.000769312	0.000671401	0.251865	NO
Karsten Suhre, et al	P13385	Wald ratio	1	0.000771398	0.000316422	0.0147737	NO
Karsten Suhre, et al	P13501	Wald ratio	1	-5.07643e-05	0.00111589	0.963715	NO
Karsten Suhre, et al	P14151	Wald ratio	1	0.000315052	0.000674499	0.640435	NO
Karsten Suhre, et al	P14550	Wald ratio	1	0.00239861	0.00105899	0.023513	NO
Karsten Suhre, et al	P14555	Wald ratio	1	-8.77424e-05	0.000928378	0.924703	NO
Karsten Suhre, et al	P15848	Wald ratio	1	-0.000193808	0.000871388	0.823992	NO
Karsten Suhre, et al	P16109	Wald ratio	1	-0.00100499	0.000605575	0.0970006	NO
Karsten Suhre, et al	P16619	Wald ratio	1	-0.000531363	0.00110488	0.630572	NO
Karsten Suhre, et al	P16871	Wald ratio	1	0.000452813	0.000707588	0.522213	NO
Karsten Suhre, et al	P17931	Wald ratio	1	-0.00229159	0.00084551	0.00672224	NO
Karsten Suhre, et al	P17936	Wald ratio	1	8.4791e-05	0.000762376	0.911442	NO
Karsten Suhre, et al	P19957	Wald ratio	1	0.000976536	0.000945062	0.301462	NO
Karsten Suhre, et al	P20138	Wald ratio	1	-0.00028783	0.000278674	0.301671	NO
Karsten Suhre, et al	P20231	Wald ratio	1	0.000578288	0.000615494	0.347448	NO
Karsten Suhre, et al	P21217	Wald ratio	1	0.000480235	0.000425879	0.259475	NO
Karsten Suhre, et al	P21709	Wald ratio	1	0.00123672	0.000429255	0.00396299	NO
Karsten Suhre, et al	P22749	Wald ratio	1	-0.000629612	0.000389104	0.10564	NO
Karsten Suhre, et al	P23280	Inverse variance weighted	2	0.000382816	0.000495443	0.439716	NO
Karsten Suhre, et al	P23280	Inverse variance weighted	2	0.000382816	0.000495443	0.439716	NO
Karsten Suhre, et al	P23280	Inverse variance weighted	2	0.000382816	0.000495443	0.439716	NO
Karsten Suhre, et al	P24666	Wald ratio	1	0.000793889	0.000249294	0.0014498	NO
Karsten Suhre, et al	P25774	Wald ratio	1	0.00183522	0.000554889	0.00094181	NO
Karsten Suhre, et al	P26718	Wald ratio	1	-0.000142313	0.00093652	0.879219	NO
Karsten Suhre, et al	P26927	Wald ratio	1	0.000515049	0.00025151	0.0405767	NO
Karsten Suhre, et al	P28325	Wald ratio	1	-0.00042666	0.000533515	0.423876	NO
Karsten Suhre, et al	P29323	Wald ratio	1	0.000704513	0.00104984	0.502179	NO
Karsten Suhre, et al	P29622	Inverse variance weighted	2	-0.000305304	0.000807643	0.705417	NO
Karsten Suhre, et al	P29622	Inverse variance weighted	2	-0.000305304	0.000807643	0.705417	NO
Karsten Suhre, et al	P29622	Inverse variance weighted	2	-0.000305304	0.000807643	0.705417	NO
Karsten Suhre, et al	P35442	Wald ratio	1	-0.000633879	0.000810657	0.434254	NO
Karsten Suhre, et al	P35625	Wald ratio	1	-0.000305276	0.00035456	0.389239	NO
Karsten Suhre, et al	P35968	Wald ratio	1	-0.000107416	0.000707155	0.879267	NO
Karsten Suhre, et al	P40189	Wald ratio	1	-0.000984395	0.000809759	0.224113	NO
Karsten Suhre, et al	P42574	Wald ratio	1	0.00374025	0.00115292	0.00117797	NO
Karsten Suhre, et al	P42701	Wald ratio	1	0.00040301	0.000418988	0.336118	NO
Karsten Suhre, et al	P43652	Wald ratio	1	0.000829806	0.00118034	0.482041	NO
Karsten Suhre, et al	P48357	Wald ratio	1	-0.000221812	0.000278562	0.425872	NO
Karsten Suhre, et al	P49137	Wald ratio	1	0.00141084	0.000993885	0.155747	NO
Karsten Suhre, et al	P49862	Wald ratio	1	-0.00117892	0.000864615	0.17272	NO
Karsten Suhre, et al	P55773	Wald ratio	1	0.000326265	0.000643438	0.612109	NO
Karsten Suhre, et al	P55774	Inverse variance weighted	2	0.000590039	0.000650063	0.364056	NO
Karsten Suhre, et al	P55774	Inverse variance weighted	2	0.000590039	0.000650063	0.364056	NO
Karsten Suhre, et al	P55774	Inverse variance weighted	2	0.000590039	0.000650063	0.364056	NO
Karsten Suhre, et al	P61626	Wald ratio	1	0.00075107	0.000440771	0.088383	NO
Karsten Suhre, et al	P78333	Inverse variance weighted	2	0.00066623	0.000359353	0.0637431	NO
Karsten Suhre, et al	P78333	Inverse variance weighted	2	0.00066623	0.000359353	0.0637431	NO
Karsten Suhre, et al	P78333	Inverse variance weighted	2	0.00066623	0.000359353	0.0637431	NO
Karsten Suhre, et al	P80075	Wald ratio	1	-0.000235731	0.000867639	0.785859	NO
Karsten Suhre, et al	P80098	Wald ratio	1	-0.000110793	0.000407791	0.785859	NO
Karsten Suhre, et al	P80162	Wald ratio	1	0.000270762	0.000345643	0.433417	NO
Karsten Suhre, et al	P98066	Wald ratio	1	-0.000269384	0.000767086	0.725454	NO
Karsten Suhre, et al	Q01344	Wald ratio	1	-0.000625403	0.000634081	0.323979	NO
Karsten Suhre, et al	Q01638	Wald ratio	1	0.000919235	0.000430475	0.0327286	NO
Karsten Suhre, et al	Q02083	Inverse variance weighted	2	0.00107157	0.000431972	0.0131147	NO
Karsten Suhre, et al	Q02083	Inverse variance weighted	2	0.00107157	0.000431972	0.0131147	NO
Karsten Suhre, et al	Q02083	Inverse variance weighted	2	0.00107157	0.000431972	0.0131147	NO
Karsten Suhre, et al	Q02246	Wald ratio	1	-0.000461944	0.000556618	0.406589	NO
Karsten Suhre, et al	Q02763	Wald ratio	1	0.000293583	0.000750132	0.69552	NO
Karsten Suhre, et al	Q04756	Wald ratio	1	0.000684187	0.000605478	0.258479	NO
Karsten Suhre, et al	Q07507	Wald ratio	1	0.000299245	0.000956653	0.754429	NO
Karsten Suhre, et al	Q08431	Wald ratio	1	0.000206484	0.00100384	0.837029	NO
Karsten Suhre, et al	Q08752	Wald ratio	1	-0.00156718	0.00063909	0.0141982	NO
Karsten Suhre, et al	Q08ET2	Wald ratio	1	0.000295071	0.000390176	0.449499	NO
Karsten Suhre, et al	Q10588	Inverse variance weighted	2	-0.000194524	0.000536171	0.716753	NO
Karsten Suhre, et al	Q10588	Inverse variance weighted	2	-0.000194524	0.000536171	0.716753	NO
Karsten Suhre, et al	Q10588	Inverse variance weighted	2	-0.000194524	0.000536171	0.716753	NO
Karsten Suhre, et al	Q13231	Wald ratio	1	7.82199e-05	0.00036888	0.83207	NO
Karsten Suhre, et al	Q13261	Wald ratio	1	0.000530828	0.000916333	0.562389	NO
Karsten Suhre, et al	Q13478	Wald ratio	1	0.000469428	0.000355738	0.186972	NO
Karsten Suhre, et al	Q14005	Wald ratio	1	0.000480158	0.00101954	0.637672	NO
Karsten Suhre, et al	Q14162	Wald ratio	1	0.000472156	0.000619642	0.44607	NO
Karsten Suhre, et al	Q14515	Wald ratio	1	-0.000323013	0.000456894	0.479581	NO
Karsten Suhre, et al	Q14956	Wald ratio	1	-8.60367e-05	0.000905793	0.924327	NO
Karsten Suhre, et al	Q15118	Wald ratio	1	-0.000485785	0.000612285	0.427546	NO
Karsten Suhre, et al	Q15181	Wald ratio	1	0.00105578	0.000762805	0.166333	NO
Karsten Suhre, et al	Q15485	Wald ratio	1	-0.000229379	0.000919723	0.803051	NO
Karsten Suhre, et al	Q15582	Wald ratio	1	-0.000446394	0.000657676	0.4973	NO
Karsten Suhre, et al	Q16270	Wald ratio	1	-0.000218679	0.000815508	0.788583	NO
Karsten Suhre, et al	Q16549	Wald ratio	1	0.000111012	0.000357167	0.755944	NO
Karsten Suhre, et al	Q16610	Wald ratio	1	0.000734396	0.000356771	0.0395469	NO
Karsten Suhre, et al	Q16627	Inverse variance weighted	3	0.000302293	0.000457627	0.50889	NO
Karsten Suhre, et al	Q16627	Inverse variance weighted	3	0.000302293	0.000457627	0.50889	NO
Karsten Suhre, et al	Q16627	Inverse variance weighted	3	0.000302293	0.000457627	0.50889	NO
Karsten Suhre, et al	Q16627	Inverse variance weighted	3	0.000302293	0.000457627	0.50889	NO
Karsten Suhre, et al	Q16627	Inverse variance weighted	3	0.000302293	0.000457627	0.50889	NO
Karsten Suhre, et al	Q16663	Wald ratio	1	-5.44512e-05	0.000401989	0.892253	NO
Karsten Suhre, et al	Q16674	Inverse variance weighted	2	-0.000770742	0.00089999	0.391782	NO
Karsten Suhre, et al	Q16674	Inverse variance weighted	2	-0.000770742	0.00089999	0.391782	NO
Karsten Suhre, et al	Q16674	Inverse variance weighted	2	-0.000770742	0.00089999	0.391782	NO
Karsten Suhre, et al	Q16719	Wald ratio	1	0.000183485	0.00036813	0.618185	NO
Karsten Suhre, et al	Q4KMG0	Wald ratio	1	-0.000614573	0.000641337	0.337928	NO
Karsten Suhre, et al	Q5VWK5	Wald ratio	1	0.000513903	0.000795425	0.518231	NO
Karsten Suhre, et al	Q6YHK3	Wald ratio	1	0.000434529	0.000519699	0.403089	NO
Karsten Suhre, et al	Q76LX8	Inverse variance weighted	2	0.000194244	0.0010128	0.847908	NO
Karsten Suhre, et al	Q76LX8	Inverse variance weighted	2	0.000194244	0.0010128	0.847908	NO
Karsten Suhre, et al	Q76LX8	Inverse variance weighted	2	0.000194244	0.0010128	0.847908	NO
Karsten Suhre, et al	Q8N1Q1	Wald ratio	1	8.62873e-05	0.000792296	0.913276	NO
Karsten Suhre, et al	Q8N423	Wald ratio	1	-0.00297596	0.00232191	0.199953	NO
Karsten Suhre, et al	Q8NFM7	Wald ratio	1	-0.000368855	0.000523239	0.480844	NO
Karsten Suhre, et al	Q8NHL6	Inverse variance weighted	2	-0.00344747	0.00373426	0.355902	NO
Karsten Suhre, et al	Q8NHL6	Inverse variance weighted	2	-0.00344747	0.00373426	0.355902	NO
Karsten Suhre, et al	Q8NHL6	Inverse variance weighted	2	-0.00344747	0.00373426	0.355902	NO
Karsten Suhre, et al	Q8NHW4	Wald ratio	1	-0.00110249	0.000913926	0.227693	NO
Karsten Suhre, et al	Q8TDQ0	Wald ratio	1	0.00053602	0.000553256	0.332622	NO
Karsten Suhre, et al	Q8TEU8	Wald ratio	1	-0.000328327	0.000558847	0.556862	NO
Karsten Suhre, et al	Q92484	Wald ratio	1	-0.000871071	0.000802788	0.277896	NO
Karsten Suhre, et al	Q92583	Wald ratio	1	0.00121573	0.000882046	0.168109	NO
Karsten Suhre, et al	Q92765	Wald ratio	1	-0.000232972	0.000651057	0.720465	NO
Karsten Suhre, et al	Q969Z4	Wald ratio	1	0.000457707	0.000895843	0.609405	NO
Karsten Suhre, et al	Q96AP7	Wald ratio	1	-0.00151874	0.00102084	0.136823	NO
Karsten Suhre, et al	Q96F46	Wald ratio	1	0.000706215	0.000363982	0.0523497	NO
Karsten Suhre, et al	Q96IY4	Wald ratio	1	0.00144446	0.000369846	9.40022e-05	NO
Karsten Suhre, et al	Q96KN2	Wald ratio	1	-0.000156461	0.000872683	0.857712	NO
Karsten Suhre, et al	Q96P31	Wald ratio	1	-0.000787183	0.000441048	0.0742937	NO
Karsten Suhre, et al	Q99706	Wald ratio	1	0.00930692	0.00895206	0.298507	NO
Karsten Suhre, et al	Q99829	Wald ratio	1	0.000975834	0.000406917	0.0164796	NO
Karsten Suhre, et al	Q99969	Wald ratio	1	0.000100639	0.000890302	0.909999	NO
Karsten Suhre, et al	Q9BQ51	Wald ratio	1	0.000454346	0.000615875	0.460681	NO
Karsten Suhre, et al	Q9BWP8	Wald ratio	1	0.000648441	0.000556962	0.244324	NO
Karsten Suhre, et al	Q9HB29	Wald ratio	1	0.000252256	0.000888932	0.776583	NO
Karsten Suhre, et al	Q9HBG7	Wald ratio	1	-0.000889032	0.000746702	0.233806	NO
Karsten Suhre, et al	Q9HCN6	Wald ratio	1	0.00404697	0.00383992	0.29192	NO
Karsten Suhre, et al	Q9NNX6	Wald ratio	1	0.000778912	0.000956618	0.415511	NO
Karsten Suhre, et al	Q9NPH3	Wald ratio	1	-6.79352e-05	0.000304083	0.823217	NO
Karsten Suhre, et al	Q9NQ25	Wald ratio	1	-0.000290361	0.000449904	0.518678	NO
Karsten Suhre, et al	Q9NR71	Wald ratio	1	-0.0010735	0.000614997	0.08089	NO
Karsten Suhre, et al	Q9NRM6	Wald ratio	1	0.00196672	0.00105732	0.0628704	NO
Karsten Suhre, et al	Q9NZ08	Wald ratio	1	0.000542835	0.00032492	0.0947859	NO
Karsten Suhre, et al	Q9UBP4	Wald ratio	1	-0.000530525	0.000989022	0.591673	NO
Karsten Suhre, et al	Q9UHX3	Wald ratio	1	0.00114523	0.00110857	0.301571	NO
Karsten Suhre, et al	Q9UIK4	Wald ratio	1	-0.00135675	0.0007848	0.0838474	NO
Karsten Suhre, et al	Q9UJ70	Wald ratio	1	0.00141108	0.000612433	0.0212195	NO
Karsten Suhre, et al	Q9UKR0	Wald ratio	1	-0.000846884	0.000476494	0.0755153	NO
Karsten Suhre, et al	Q9UMF0	Wald ratio	1	-0.00066885	0.000583699	0.251844	NO
Karsten Suhre, et al	Q9UNA0	Wald ratio	1	-0.000265181	0.000374184	0.478517	NO
Karsten Suhre, et al	Q9UNE0	Wald ratio	1	8.20765e-06	0.000775979	0.991561	NO
Karsten Suhre, et al	Q9UNP9	Wald ratio	1	0.00059208	0.000661997	0.371116	NO
Karsten Suhre, et al	Q9Y336	Wald ratio	1	-8.43188e-05	0.000387242	0.82763	NO
Maik Pietzner, et al	O94973	Wald ratio	1	0.00404026	0.00361501	0.263724	NO
Maik Pietzner, et al	P02741	Wald ratio	1	0.00107933	0.00277735	0.697558	NO
Maik Pietzner, et al	P08571	Wald ratio	1	-0.000580447	0.00173483	0.737939	NO
Maik Pietzner, et al	P0DJI9	Wald ratio	1	-0.000696343	0.0012782	0.585902	NO
Maik Pietzner, et al	P11310	Wald ratio	1	-0.000550408	0.00199644	0.782783	NO
Maik Pietzner, et al	P18428	Wald ratio	1	0.00248581	0.0204301	0.903158	NO
Maik Pietzner, et al	P18510	Wald ratio	1	-0.000703218	0.00163766	0.667629	NO
Maik Pietzner, et al	P50897	Wald ratio	1	0.00148406	0.00227435	0.514066	NO
Maik Pietzner, et al	Q06033	Inverse variance weighted	2	0.000787978	0.000842086	0.349404	NO
Maik Pietzner, et al	Q06033	Inverse variance weighted	2	0.000787978	0.000842086	0.349404	NO
Maik Pietzner, et al	Q06033	Inverse variance weighted	2	0.000787978	0.000842086	0.349404	NO
Maik Pietzner, et al	Q08431	Wald ratio	1	-0.0033331	0.00217183	0.124859	NO
Maik Pietzner, et al	Q14624	Wald ratio	1	0.000310427	0.00198302	0.875606	NO
Maik Pietzner, et al	Q15818	Wald ratio	1	-0.00176501	0.00174786	0.312583	NO
Maik Pietzner, et al	Q4LDE5	Inverse variance weighted	2	0.00323204	0.00133697	0.0156299	NO
Maik Pietzner, et al	Q4LDE5	Inverse variance weighted	2	0.00323204	0.00133697	0.0156299	NO
Maik Pietzner, et al	Q4LDE5	Inverse variance weighted	2	0.00323204	0.00133697	0.0156299	NO
Maik Pietzner, et al	Q5GFL6	Inverse variance weighted	2	-0.0011503	0.00173518	0.507377	NO
Maik Pietzner, et al	Q5GFL6	Inverse variance weighted	2	-0.0011503	0.00173518	0.507377	NO
Maik Pietzner, et al	Q5GFL6	Inverse variance weighted	2	-0.0011503	0.00173518	0.507377	NO
Maik Pietzner, et al	Q6ZRP7	Wald ratio	1	0.000590913	0.00273782	0.829117	NO
Maik Pietzner, et al	Q92820	Wald ratio	1	0.00106554	0.000801751	0.183843	NO
Maik Pietzner, et al	Q99988	Wald ratio	1	0.000993072	0.00144964	0.493314	NO
Maik Pietzner, et al	Q9H4F8	Inverse variance weighted	2	-0.00010934	0.000881156	0.901247	NO
Maik Pietzner, et al	Q9H4F8	Inverse variance weighted	2	-0.00010934	0.000881156	0.901247	NO
Maik Pietzner, et al	Q9H4F8	Inverse variance weighted	2	-0.00010934	0.000881156	0.901247	NO
Maik Pietzner, et al	Q9HB29	Wald ratio	1	0.00012759	0.0013437	0.924351	NO
Alexander Gudjonsson, et al	A6NH11	Wald ratio	1	0.000769023	0.00131426	0.558455	NO
Alexander Gudjonsson, et al	A6NHS7	Wald ratio	1	-0.00238988	0.000425658	1.97054e-08	YES
Alexander Gudjonsson, et al	O00182	Wald ratio	1	0.0026764	0.00175768	0.127835	NO
Alexander Gudjonsson, et al	O00241	Inverse variance weighted	2	0.000292225	0.000380954	0.443029	NO
Alexander Gudjonsson, et al	O00241	Inverse variance weighted	2	0.000292225	0.000380954	0.443029	NO
Alexander Gudjonsson, et al	O00241	Inverse variance weighted	2	0.000292225	0.000380954	0.443029	NO
Alexander Gudjonsson, et al	O00253	Wald ratio	1	0.000280369	0.00158144	0.859283	NO
Alexander Gudjonsson, et al	O00391	Wald ratio	1	0.000425559	0.00156416	0.785569	NO
Alexander Gudjonsson, et al	O00451	Inverse variance weighted	2	-0.000226852	0.000778932	0.770871	NO
Alexander Gudjonsson, et al	O00451	Inverse variance weighted	2	-0.000226852	0.000778932	0.770871	NO
Alexander Gudjonsson, et al	O00451	Inverse variance weighted	2	-0.000226852	0.000778932	0.770871	NO
Alexander Gudjonsson, et al	O00462	Wald ratio	1	-0.00234243	0.000751222	0.0018198	NO
Alexander Gudjonsson, et al	O00499	Wald ratio	1	-0.00190852	0.00206813	0.356099	NO
Alexander Gudjonsson, et al	O00533	Wald ratio	1	0.000394197	0.00165332	0.811549	NO
Alexander Gudjonsson, et al	O00626	Wald ratio	1	0.000475681	0.00168161	0.777274	NO
Alexander Gudjonsson, et al	O00764	Wald ratio	1	-0.000148124	0.00266899	0.955741	NO
Alexander Gudjonsson, et al	O14625	Wald ratio	1	-0.000217733	0.00206965	0.916215	NO
Alexander Gudjonsson, et al	O14737	Wald ratio	1	0.000692331	0.00121929	0.57016	NO
Alexander Gudjonsson, et al	O14763	Wald ratio	1	-0.00503246	0.00224876	0.0252284	NO
Alexander Gudjonsson, et al	O14786	Wald ratio	1	-0.00199865	0.00130156	0.124642	NO
Alexander Gudjonsson, et al	O14791	Wald ratio	1	0.000164188	0.000787307	0.834804	NO
Alexander Gudjonsson, et al	O14960	Wald ratio	1	0.00101204	0.00102718	0.324495	NO
Alexander Gudjonsson, et al	O15031	Wald ratio	1	0.00104118	0.00076639	0.174289	NO
Alexander Gudjonsson, et al	O15197	Wald ratio	1	0.00115597	0.00155819	0.458166	NO
Alexander Gudjonsson, et al	O15264	Wald ratio	1	-0.00323705	0.00209937	0.123095	NO
Alexander Gudjonsson, et al	O15296	Wald ratio	1	0.0018789	0.00198636	0.344198	NO
Alexander Gudjonsson, et al	O15394	Inverse variance weighted	2	0.000313285	0.00126202	0.803949	NO
Alexander Gudjonsson, et al	O15394	Inverse variance weighted	2	0.000313285	0.00126202	0.803949	NO
Alexander Gudjonsson, et al	O15394	Inverse variance weighted	2	0.000313285	0.00126202	0.803949	NO
Alexander Gudjonsson, et al	O15444	Wald ratio	1	-0.000329531	0.000440058	0.453956	NO
Alexander Gudjonsson, et al	O15467	Wald ratio	1	-0.000327645	0.000353913	0.35456	NO
Alexander Gudjonsson, et al	O43155	Wald ratio	1	8.5265e-05	0.00164993	0.958785	NO
Alexander Gudjonsson, et al	O43184	Wald ratio	1	0.00104382	0.00170331	0.539995	NO
Alexander Gudjonsson, et al	O43240	Inverse variance weighted	2	0.000349557	0.000574205	0.542679	NO
Alexander Gudjonsson, et al	O43240	Inverse variance weighted	2	0.000349557	0.000574205	0.542679	NO
Alexander Gudjonsson, et al	O43240	Inverse variance weighted	2	0.000349557	0.000574205	0.542679	NO
Alexander Gudjonsson, et al	O43278	Wald ratio	1	0.00143655	0.0017863	0.421279	NO
Alexander Gudjonsson, et al	O43291	Wald ratio	1	-0.000269223	0.000335659	0.422511	NO
Alexander Gudjonsson, et al	O43405	Inverse variance weighted	2	0.000203594	0.00105689	0.847245	NO
Alexander Gudjonsson, et al	O43405	Inverse variance weighted	2	0.000203594	0.00105689	0.847245	NO
Alexander Gudjonsson, et al	O43405	Inverse variance weighted	2	0.000203594	0.00105689	0.847245	NO
Alexander Gudjonsson, et al	O43488	Wald ratio	1	-0.00259469	0.00115044	0.0241083	NO
Alexander Gudjonsson, et al	O43508	Wald ratio	1	-0.000580658	0.000408555	0.155244	NO
Alexander Gudjonsson, et al	O43557	Wald ratio	1	-0.000916352	0.00223651	0.682009	NO
Alexander Gudjonsson, et al	O43699	Wald ratio	1	0.00122982	0.000618033	0.0466021	NO
Alexander Gudjonsson, et al	O43866	Wald ratio	1	0.00196295	0.00165812	0.236475	NO
Alexander Gudjonsson, et al	O60243	Wald ratio	1	-0.00025445	0.00180768	0.888059	NO
Alexander Gudjonsson, et al	O60259	Wald ratio	1	-0.000759604	0.00120715	0.529182	NO
Alexander Gudjonsson, et al	O60476	Wald ratio	1	-0.00215869	0.00276946	0.435707	NO
Alexander Gudjonsson, et al	O60486	Inverse variance weighted	2	0.000728196	0.000817156	0.372857	NO
Alexander Gudjonsson, et al	O60486	Inverse variance weighted	2	0.000728196	0.000817156	0.372857	NO
Alexander Gudjonsson, et al	O60486	Inverse variance weighted	2	0.000728196	0.000817156	0.372857	NO
Alexander Gudjonsson, et al	O60507	Wald ratio	1	0.000499329	0.00112636	0.657539	NO
Alexander Gudjonsson, et al	O60704	Wald ratio	1	-0.00135546	0.00197386	0.492269	NO
Alexander Gudjonsson, et al	O60760	Inverse variance weighted	2	6.63992e-05	0.000577696	0.908494	NO
Alexander Gudjonsson, et al	O60760	Inverse variance weighted	2	6.63992e-05	0.000577696	0.908494	NO
Alexander Gudjonsson, et al	O60760	Inverse variance weighted	2	6.63992e-05	0.000577696	0.908494	NO
Alexander Gudjonsson, et al	O60909	Wald ratio	1	-0.00137185	0.00147215	0.351405	NO
Alexander Gudjonsson, et al	O60911	Wald ratio	1	0.00340464	0.00197674	0.0850056	NO
Alexander Gudjonsson, et al	O75015	Wald ratio	1	0.000431781	0.00082013	0.598556	NO
Alexander Gudjonsson, et al	O75023	Inverse variance weighted	2	0.00289537	0.00367836	0.431202	NO
Alexander Gudjonsson, et al	O75023	Inverse variance weighted	2	0.00289537	0.00367836	0.431202	NO
Alexander Gudjonsson, et al	O75023	Inverse variance weighted	2	0.00289537	0.00367836	0.431202	NO
Alexander Gudjonsson, et al	O75077	Inverse variance weighted	3	-0.000167716	0.000673631	0.803381	NO
Alexander Gudjonsson, et al	O75077	Inverse variance weighted	3	-0.000167716	0.000673631	0.803381	NO
Alexander Gudjonsson, et al	O75077	Inverse variance weighted	3	-0.000167716	0.000673631	0.803381	NO
Alexander Gudjonsson, et al	O75077	Inverse variance weighted	3	-0.000167716	0.000673631	0.803381	NO
Alexander Gudjonsson, et al	O75077	Inverse variance weighted	3	-0.000167716	0.000673631	0.803381	NO
Alexander Gudjonsson, et al	O75144	Inverse variance weighted	2	-0.000495136	0.000427712	0.247012	NO
Alexander Gudjonsson, et al	O75144	Inverse variance weighted	2	-0.000495136	0.000427712	0.247012	NO
Alexander Gudjonsson, et al	O75144	Inverse variance weighted	2	-0.000495136	0.000427712	0.247012	NO
Alexander Gudjonsson, et al	O75356	Wald ratio	1	-0.000788895	0.000638171	0.216391	NO
Alexander Gudjonsson, et al	O75462	Wald ratio	1	0.0018945	0.00137076	0.166946	NO
Alexander Gudjonsson, et al	O75493	Wald ratio	1	-0.000701188	0.00239797	0.769974	NO
Alexander Gudjonsson, et al	O75594	Wald ratio	1	0.00338719	0.00158352	0.0324337	NO
Alexander Gudjonsson, et al	O75629	Wald ratio	1	0.000485621	0.00132568	0.714128	NO
Alexander Gudjonsson, et al	O75636	Inverse variance weighted	2	-0.000849149	0.000904585	0.347876	NO
Alexander Gudjonsson, et al	O75636	Inverse variance weighted	2	-0.000849149	0.000904585	0.347876	NO
Alexander Gudjonsson, et al	O75636	Inverse variance weighted	2	-0.000849149	0.000904585	0.347876	NO
Alexander Gudjonsson, et al	O75828	Wald ratio	1	0.000606373	0.000466974	0.19411	NO
Alexander Gudjonsson, et al	O75843	Wald ratio	1	-0.00427367	0.00177639	0.0161364	NO
Alexander Gudjonsson, et al	O76036	Wald ratio	1	-0.0111177	0.00903338	0.218421	NO
Alexander Gudjonsson, et al	O76076	Inverse variance weighted	2	-8.08073e-05	0.00132701	0.951443	NO
Alexander Gudjonsson, et al	O76076	Inverse variance weighted	2	-8.08073e-05	0.00132701	0.951443	NO
Alexander Gudjonsson, et al	O76076	Inverse variance weighted	2	-8.08073e-05	0.00132701	0.951443	NO
Alexander Gudjonsson, et al	O76096	Inverse variance weighted	2	-0.00027531	0.000753614	0.714873	NO
Alexander Gudjonsson, et al	O76096	Inverse variance weighted	2	-0.00027531	0.000753614	0.714873	NO
Alexander Gudjonsson, et al	O76096	Inverse variance weighted	2	-0.00027531	0.000753614	0.714873	NO
Alexander Gudjonsson, et al	O94779	Wald ratio	1	0.00275755	0.00208648	0.186292	NO
Alexander Gudjonsson, et al	O94856	Wald ratio	1	5.52517e-06	0.000932307	0.995271	NO
Alexander Gudjonsson, et al	O94907	Inverse variance weighted	2	0.000740249	0.0011007	0.501249	NO
Alexander Gudjonsson, et al	O94907	Inverse variance weighted	2	0.000740249	0.0011007	0.501249	NO
Alexander Gudjonsson, et al	O94907	Inverse variance weighted	2	0.000740249	0.0011007	0.501249	NO
Alexander Gudjonsson, et al	O94923	Wald ratio	1	0.000807981	0.000423328	0.0563084	NO
Alexander Gudjonsson, et al	O95185	Wald ratio	1	-0.00185935	0.00200489	0.353717	NO
Alexander Gudjonsson, et al	O95388	Inverse variance weighted	2	-0.000190902	0.000365356	0.601317	NO
Alexander Gudjonsson, et al	O95388	Inverse variance weighted	2	-0.000190902	0.000365356	0.601317	NO
Alexander Gudjonsson, et al	O95388	Inverse variance weighted	2	-0.000190902	0.000365356	0.601317	NO
Alexander Gudjonsson, et al	O95460	Wald ratio	1	0.000300769	0.00122194	0.805573	NO
Alexander Gudjonsson, et al	O95479	Wald ratio	1	-7.68482e-05	0.000613454	0.900309	NO
Alexander Gudjonsson, et al	O95502	Wald ratio	1	0.00049508	0.00116862	0.671825	NO
Alexander Gudjonsson, et al	O95544	Wald ratio	1	-0.00386885	0.00186657	0.0382002	NO
Alexander Gudjonsson, et al	O95631	Wald ratio	1	-0.0020303	0.0010197	0.0464727	NO
Alexander Gudjonsson, et al	O95727	Wald ratio	1	-5.44052e-05	0.00132232	0.967181	NO
Alexander Gudjonsson, et al	O95841	Wald ratio	1	-0.000156649	0.00118489	0.894822	NO
Alexander Gudjonsson, et al	O95897	Wald ratio	1	0.000466417	0.000478941	0.33013	NO
Alexander Gudjonsson, et al	O95954	Wald ratio	1	-0.00245248	0.00299325	0.412594	NO
Alexander Gudjonsson, et al	P00491	Inverse variance weighted	2	-0.00162644	0.002164	0.452299	NO
Alexander Gudjonsson, et al	P00491	Inverse variance weighted	2	-0.00162644	0.002164	0.452299	NO
Alexander Gudjonsson, et al	P00491	Inverse variance weighted	2	-0.00162644	0.002164	0.452299	NO
Alexander Gudjonsson, et al	P00747	Wald ratio	1	0.00134468	0.00156384	0.389866	NO
Alexander Gudjonsson, et al	P00749	Wald ratio	1	-0.00137531	0.000893036	0.123551	NO
Alexander Gudjonsson, et al	P00750	Wald ratio	1	0.00300175	0.00209203	0.15133	NO
Alexander Gudjonsson, et al	P00915	Wald ratio	1	0.00448918	0.00195636	0.0217527	NO
Alexander Gudjonsson, et al	P01009	Wald ratio	1	0.00196456	0.00224573	0.381684	NO
Alexander Gudjonsson, et al	P01011	Wald ratio	1	0.000109673	0.00158173	0.944721	NO
Alexander Gudjonsson, et al	P01019	Wald ratio	1	0.000816241	0.00143887	0.570524	NO
Alexander Gudjonsson, et al	P01031	Wald ratio	1	0.00154312	0.00210399	0.463297	NO
Alexander Gudjonsson, et al	P01034	Wald ratio	1	0.00137178	0.00120105	0.253391	NO
Alexander Gudjonsson, et al	P01036	Wald ratio	1	-0.00019007	0.000907462	0.834095	NO
Alexander Gudjonsson, et al	P01037	Wald ratio	1	0.00016777	0.000538696	0.755469	NO
Alexander Gudjonsson, et al	P01042	Wald ratio	1	-2.37879e-05	0.000311251	0.93908	NO
Alexander Gudjonsson, et al	P01133	Wald ratio	1	0.00191591	0.000738951	0.00952152	NO
Alexander Gudjonsson, et al	P01137	Wald ratio	1	-0.00135526	0.00121037	0.262838	NO
Alexander Gudjonsson, et al	P01178	Wald ratio	1	0.000884162	0.00055953	0.114064	NO
Alexander Gudjonsson, et al	P01210	Wald ratio	1	-5.19766e-05	0.00069957	0.940773	NO
Alexander Gudjonsson, et al	P01229	Wald ratio	1	-0.00281751	0.000954076	0.0031457	NO
Alexander Gudjonsson, et al	P01732	Inverse variance weighted	2	-0.000832585	0.000661303	0.208028	NO
Alexander Gudjonsson, et al	P01732	Inverse variance weighted	2	-0.000832585	0.000661303	0.208028	NO
Alexander Gudjonsson, et al	P01732	Inverse variance weighted	2	-0.000832585	0.000661303	0.208028	NO
Alexander Gudjonsson, et al	P02008	Wald ratio	1	-0.00307062	0.00187706	0.101868	NO
Alexander Gudjonsson, et al	P02741	Wald ratio	1	-0.000581942	0.00173892	0.737884	NO
Alexander Gudjonsson, et al	P02743	Inverse variance weighted	2	-0.00134177	0.00161657	0.406533	NO
Alexander Gudjonsson, et al	P02743	Inverse variance weighted	2	-0.00134177	0.00161657	0.406533	NO
Alexander Gudjonsson, et al	P02743	Inverse variance weighted	2	-0.00134177	0.00161657	0.406533	NO
Alexander Gudjonsson, et al	P02747	Wald ratio	1	0.000278168	0.000767146	0.716903	NO
Alexander Gudjonsson, et al	P02749	Wald ratio	1	-0.00049162	0.00133043	0.71174	NO
Alexander Gudjonsson, et al	P02765	Wald ratio	1	-0.000617042	0.000228007	0.00680493	NO
Alexander Gudjonsson, et al	P02787	Wald ratio	1	-0.00340243	0.00133291	0.0106911	NO
Alexander Gudjonsson, et al	P03950	Inverse variance weighted	2	-0.000651127	0.000817566	0.425787	NO
Alexander Gudjonsson, et al	P03950	Inverse variance weighted	2	-0.000651127	0.000817566	0.425787	NO
Alexander Gudjonsson, et al	P03950	Inverse variance weighted	2	-0.000651127	0.000817566	0.425787	NO
Alexander Gudjonsson, et al	P03951	Wald ratio	1	0.000324248	0.000850981	0.703183	NO
Alexander Gudjonsson, et al	P03952	Wald ratio	1	-8.44483e-05	0.000604758	0.888945	NO
Alexander Gudjonsson, et al	P03956	Wald ratio	1	0.00059413	0.000534083	0.265954	NO
Alexander Gudjonsson, et al	P03973	Wald ratio	1	0.00074016	0.00219196	0.735612	NO
Alexander Gudjonsson, et al	P04003	Wald ratio	1	0.000124682	0.00109322	0.909198	NO
Alexander Gudjonsson, et al	P04040	Wald ratio	1	0.00140752	0.00115436	0.222728	NO
Alexander Gudjonsson, et al	P04070	Wald ratio	1	0.000855968	0.00174819	0.624396	NO
Alexander Gudjonsson, et al	P04114	Wald ratio	1	0.00321887	0.00133327	0.0157669	NO
Alexander Gudjonsson, et al	P04118	Wald ratio	1	0.000641837	0.000713386	0.368277	NO
Alexander Gudjonsson, et al	P04155	Wald ratio	1	0.000450511	0.000887887	0.611876	NO
Alexander Gudjonsson, et al	P04196	Wald ratio	1	0.0001068	0.000374189	0.775324	NO
Alexander Gudjonsson, et al	P04275	Inverse variance weighted	2	0.000644728	0.00133556	0.629279	NO
Alexander Gudjonsson, et al	P04275	Inverse variance weighted	2	0.000644728	0.00133556	0.629279	NO
Alexander Gudjonsson, et al	P04275	Inverse variance weighted	2	0.000644728	0.00133556	0.629279	NO
Alexander Gudjonsson, et al	P04278	Wald ratio	1	-0.00161595	0.0014226	0.255994	NO
Alexander Gudjonsson, et al	P04843	Wald ratio	1	0.00213154	0.00143768	0.138173	NO
Alexander Gudjonsson, et al	P05121	Wald ratio	1	-0.000491248	0.00221657	0.824606	NO
Alexander Gudjonsson, et al	P05154	Wald ratio	1	0.00240501	0.00222646	0.280057	NO
Alexander Gudjonsson, et al	P05155	Wald ratio	1	0.000420416	0.000422605	0.319824	NO
Alexander Gudjonsson, et al	P05156	Wald ratio	1	0.00126018	0.0010402	0.225714	NO
Alexander Gudjonsson, et al	P05160	Wald ratio	1	-0.00186334	0.000887425	0.0357538	NO
Alexander Gudjonsson, et al	P05161	Wald ratio	1	-0.000363844	0.00117369	0.756562	NO
Alexander Gudjonsson, et al	P05164	Inverse variance weighted	2	0.000250257	0.00138633	0.856746	NO
Alexander Gudjonsson, et al	P05164	Inverse variance weighted	2	0.000250257	0.00138633	0.856746	NO
Alexander Gudjonsson, et al	P05164	Inverse variance weighted	2	0.000250257	0.00138633	0.856746	NO
Alexander Gudjonsson, et al	P05362	Wald ratio	1	0.000290219	0.000253271	0.251844	NO
Alexander Gudjonsson, et al	P05451	Inverse variance weighted	2	0.000907543	0.00120231	0.450349	NO
Alexander Gudjonsson, et al	P05451	Inverse variance weighted	2	0.000907543	0.00120231	0.450349	NO
Alexander Gudjonsson, et al	P05451	Inverse variance weighted	2	0.000907543	0.00120231	0.450349	NO
Alexander Gudjonsson, et al	P05452	Wald ratio	1	-0.000837144	0.00167803	0.61786	NO
Alexander Gudjonsson, et al	P06396	Wald ratio	1	-0.00090492	0.0012976	0.485566	NO
Alexander Gudjonsson, et al	P06703	Wald ratio	1	0.00466159	0.00217808	0.0323363	NO
Alexander Gudjonsson, et al	P06732	Wald ratio	1	-0.000911001	0.00192081	0.635301	NO
Alexander Gudjonsson, et al	P06734	Inverse variance weighted	2	-0.000232509	0.0011896	0.845039	NO
Alexander Gudjonsson, et al	P06734	Inverse variance weighted	2	-0.000232509	0.0011896	0.845039	NO
Alexander Gudjonsson, et al	P06734	Inverse variance weighted	2	-0.000232509	0.0011896	0.845039	NO
Alexander Gudjonsson, et al	P07148	Wald ratio	1	0.00120764	0.00119321	0.311493	NO
Alexander Gudjonsson, et al	P07339	Inverse variance weighted	2	0.000741298	0.000994028	0.455818	NO
Alexander Gudjonsson, et al	P07339	Inverse variance weighted	2	0.000741298	0.000994028	0.455818	NO
Alexander Gudjonsson, et al	P07339	Inverse variance weighted	2	0.000741298	0.000994028	0.455818	NO
Alexander Gudjonsson, et al	P07355	Wald ratio	1	-0.000660073	0.00206982	0.749799	NO
Alexander Gudjonsson, et al	P07359	Wald ratio	1	0.00209959	0.00197431	0.287575	NO
Alexander Gudjonsson, et al	P07602	Wald ratio	1	0.000475071	0.000572234	0.406424	NO
Alexander Gudjonsson, et al	P07858	Inverse variance weighted	2	-0.000642042	0.000627534	0.306252	NO
Alexander Gudjonsson, et al	P07858	Inverse variance weighted	2	-0.000642042	0.000627534	0.306252	NO
Alexander Gudjonsson, et al	P07858	Inverse variance weighted	2	-0.000642042	0.000627534	0.306252	NO
Alexander Gudjonsson, et al	P07949	Wald ratio	1	0.000294226	0.0008422	0.726823	NO
Alexander Gudjonsson, et al	P07988	Wald ratio	1	-0.000508215	0.000410977	0.216235	NO
Alexander Gudjonsson, et al	P07998	Inverse variance weighted	2	0.000172422	0.0018672	0.926426	NO
Alexander Gudjonsson, et al	P07998	Inverse variance weighted	2	0.000172422	0.0018672	0.926426	NO
Alexander Gudjonsson, et al	P07998	Inverse variance weighted	2	0.000172422	0.0018672	0.926426	NO
Alexander Gudjonsson, et al	P08118	Wald ratio	1	0.000532154	0.000340508	0.118094	NO
Alexander Gudjonsson, et al	P08174	Wald ratio	1	0.000936296	0.00102452	0.360777	NO
Alexander Gudjonsson, et al	P08246	Wald ratio	1	-0.00188937	0.00172562	0.273565	NO
Alexander Gudjonsson, et al	P08254	Wald ratio	1	0.00138084	0.00114021	0.225882	NO
Alexander Gudjonsson, et al	P08319	Wald ratio	1	0.000601207	0.00192233	0.754472	NO
Alexander Gudjonsson, et al	P08493	Wald ratio	1	-0.000306962	0.0015091	0.838817	NO
Alexander Gudjonsson, et al	P08571	Wald ratio	1	-0.00143809	0.00219656	0.512662	NO
Alexander Gudjonsson, et al	P08697	Wald ratio	1	0.000437025	0.0029663	0.882871	NO
Alexander Gudjonsson, et al	P08709	Wald ratio	1	0.000756898	0.000505019	0.133938	NO
Alexander Gudjonsson, et al	P08887	Wald ratio	1	-0.0004823	0.000307502	0.116777	NO
Alexander Gudjonsson, et al	P08949	Wald ratio	1	0.00316197	0.00160082	0.0482438	NO
Alexander Gudjonsson, et al	P09228	Wald ratio	1	0.000203061	0.000652015	0.755469	NO
Alexander Gudjonsson, et al	P09237	Wald ratio	1	-0.00155727	0.00123165	0.206095	NO
Alexander Gudjonsson, et al	P09238	Inverse variance weighted	2	-0.00113684	0.00109238	0.298018	NO
Alexander Gudjonsson, et al	P09238	Inverse variance weighted	2	-0.00113684	0.00109238	0.298018	NO
Alexander Gudjonsson, et al	P09238	Inverse variance weighted	2	-0.00113684	0.00109238	0.298018	NO
Alexander Gudjonsson, et al	P09341	Wald ratio	1	0.000800707	0.00174909	0.647107	NO
Alexander Gudjonsson, et al	P09417	Wald ratio	1	-0.0021979	0.00140088	0.116662	NO
Alexander Gudjonsson, et al	P09529	Wald ratio	1	0.00209695	0.000887561	0.0181474	NO
Alexander Gudjonsson, et al	P09543	Wald ratio	1	-0.00327073	0.0019567	0.0946124	NO
Alexander Gudjonsson, et al	P09564	Wald ratio	1	0.00154903	0.000773255	0.0451493	NO
Alexander Gudjonsson, et al	P09668	Wald ratio	1	0.000685891	0.000430423	0.111042	NO
Alexander Gudjonsson, et al	P09848	Wald ratio	1	6.93897e-05	0.000365056	0.849247	NO
Alexander Gudjonsson, et al	P10082	Wald ratio	1	-0.00125812	0.00209915	0.548942	NO
Alexander Gudjonsson, et al	P10144	Wald ratio	1	-0.000793307	0.00067554	0.240263	NO
Alexander Gudjonsson, et al	P10147	Wald ratio	1	0.000242116	0.00065713	0.712542	NO
Alexander Gudjonsson, et al	P10153	Wald ratio	1	0.00246388	0.00127766	0.0538004	NO
Alexander Gudjonsson, et al	P10253	Wald ratio	1	-0.000586338	0.00122469	0.632105	NO
Alexander Gudjonsson, et al	P10643	Wald ratio	1	0.00288326	0.00102724	0.00500368	NO
Alexander Gudjonsson, et al	P10645	Inverse variance weighted	2	-0.00105181	0.000921048	0.253468	NO
Alexander Gudjonsson, et al	P10645	Inverse variance weighted	2	-0.00105181	0.000921048	0.253468	NO
Alexander Gudjonsson, et al	P10645	Inverse variance weighted	2	-0.00105181	0.000921048	0.253468	NO
Alexander Gudjonsson, et al	P10696	Wald ratio	1	0.000293373	0.00100074	0.769403	NO
Alexander Gudjonsson, et al	P10746	Wald ratio	1	0.00102457	0.00110776	0.355019	NO
Alexander Gudjonsson, et al	P10912	Wald ratio	1	0.00573312	0.00175223	0.00106831	NO
Alexander Gudjonsson, et al	P11226	Inverse variance weighted	2	-0.000534267	0.000892595	0.54947	NO
Alexander Gudjonsson, et al	P11226	Inverse variance weighted	2	-0.000534267	0.000892595	0.54947	NO
Alexander Gudjonsson, et al	P11226	Inverse variance weighted	2	-0.000534267	0.000892595	0.54947	NO
Alexander Gudjonsson, et al	P11717	Wald ratio	1	-0.000244312	0.000674923	0.717363	NO
Alexander Gudjonsson, et al	P11766	Wald ratio	1	-0.00154419	0.00131396	0.239907	NO
Alexander Gudjonsson, et al	P12109	Wald ratio	1	-0.00128192	0.000961782	0.182578	NO
Alexander Gudjonsson, et al	P12272	Wald ratio	1	-0.00219116	0.00219182	0.317455	NO
Alexander Gudjonsson, et al	P12273	Wald ratio	1	0.00237297	0.00131426	0.0709876	NO
Alexander Gudjonsson, et al	P12724	Wald ratio	1	1.17829e-05	0.00176568	0.994676	NO
Alexander Gudjonsson, et al	P12821	Inverse variance weighted	2	0.00148015	0.000581574	0.0109255	NO
Alexander Gudjonsson, et al	P12821	Inverse variance weighted	2	0.00148015	0.000581574	0.0109255	NO
Alexander Gudjonsson, et al	P12821	Inverse variance weighted	2	0.00148015	0.000581574	0.0109255	NO
Alexander Gudjonsson, et al	P13232	Wald ratio	1	-0.0017622	0.00151452	0.244612	NO
Alexander Gudjonsson, et al	P13501	Wald ratio	1	7.7014e-06	0.00081322	0.992444	NO
Alexander Gudjonsson, et al	P13591	Wald ratio	1	0.0025485	0.00189176	0.17793	NO
Alexander Gudjonsson, et al	P13686	Wald ratio	1	-2.97565e-05	0.00174536	0.986398	NO
Alexander Gudjonsson, et al	P13987	Wald ratio	1	-0.00421461	0.00150146	0.00500027	NO
Alexander Gudjonsson, et al	P14151	Wald ratio	1	0.000337199	0.000906109	0.709789	NO
Alexander Gudjonsson, et al	P14174	Wald ratio	1	0.000857484	0.00114935	0.455633	NO
Alexander Gudjonsson, et al	P14210	Wald ratio	1	0.00123539	0.00211003	0.558223	NO
Alexander Gudjonsson, et al	P14415	Wald ratio	1	0.00296773	0.00120463	0.013755	NO
Alexander Gudjonsson, et al	P14543	Inverse variance weighted	2	-0.00123889	0.00127014	0.329366	NO
Alexander Gudjonsson, et al	P14543	Inverse variance weighted	2	-0.00123889	0.00127014	0.329366	NO
Alexander Gudjonsson, et al	P14543	Inverse variance weighted	2	-0.00123889	0.00127014	0.329366	NO
Alexander Gudjonsson, et al	P14550	Wald ratio	1	0.000585486	0.000517684	0.258067	NO
Alexander Gudjonsson, et al	P14625	Wald ratio	1	-0.00086974	0.000316075	0.00592895	NO
Alexander Gudjonsson, et al	P14780	Wald ratio	1	0.000346795	0.00148873	0.815803	NO
Alexander Gudjonsson, et al	P15121	Wald ratio	1	0.000298903	0.000996075	0.764115	NO
Alexander Gudjonsson, et al	P15248	Wald ratio	1	0.000775863	0.00175953	0.659249	NO
Alexander Gudjonsson, et al	P15692	Inverse variance weighted	2	-1.4831e-05	0.000446735	0.973516	NO
Alexander Gudjonsson, et al	P15692	Inverse variance weighted	2	-1.4831e-05	0.000446735	0.973516	NO
Alexander Gudjonsson, et al	P15692	Inverse variance weighted	2	-1.4831e-05	0.000446735	0.973516	NO
Alexander Gudjonsson, et al	P15814	Wald ratio	1	0.00144765	0.000953205	0.128832	NO
Alexander Gudjonsson, et al	P16035	Wald ratio	1	0.00285395	0.00126004	0.0235142	NO
Alexander Gudjonsson, et al	P16109	Inverse variance weighted	2	-0.000721477	0.0004169	0.0835277	NO
Alexander Gudjonsson, et al	P16109	Inverse variance weighted	2	-0.000721477	0.0004169	0.0835277	NO
Alexander Gudjonsson, et al	P16109	Inverse variance weighted	2	-0.000721477	0.0004169	0.0835277	NO
Alexander Gudjonsson, et al	P16152	Wald ratio	1	0.00279975	0.00132587	0.0347175	NO
Alexander Gudjonsson, et al	P16444	Wald ratio	1	0.00118067	0.000853368	0.166499	NO
Alexander Gudjonsson, et al	P16562	Wald ratio	1	0.000780927	0.000686518	0.255321	NO
Alexander Gudjonsson, et al	P16619	Wald ratio	1	0.000371075	0.00100714	0.712542	NO
Alexander Gudjonsson, et al	P16860	Wald ratio	1	-0.00295222	0.00176106	0.0936626	NO
Alexander Gudjonsson, et al	P16871	Wald ratio	1	0.000812935	0.00128098	0.525678	NO
Alexander Gudjonsson, et al	P16930	Wald ratio	1	-0.000459981	0.000499801	0.357402	NO
Alexander Gudjonsson, et al	P17213	Wald ratio	1	0.000132459	0.000620638	0.830997	NO
Alexander Gudjonsson, et al	P17405	Wald ratio	1	-0.000135738	0.000992806	0.891251	NO
Alexander Gudjonsson, et al	P17931	Wald ratio	1	-0.00234366	0.000887234	0.00825322	NO
Alexander Gudjonsson, et al	P17936	Wald ratio	1	0.000510662	0.00214392	0.811733	NO
Alexander Gudjonsson, et al	P18627	Wald ratio	1	-0.00467101	0.00234626	0.0464995	NO
Alexander Gudjonsson, et al	P19021	Wald ratio	1	-0.000570203	0.000672738	0.396669	NO
Alexander Gudjonsson, et al	P19224	Wald ratio	1	-0.00111482	0.00123124	0.365231	NO
Alexander Gudjonsson, et al	P19801	Inverse variance weighted	2	0.000218922	0.000340861	0.520702	NO
Alexander Gudjonsson, et al	P19801	Inverse variance weighted	2	0.000218922	0.000340861	0.520702	NO
Alexander Gudjonsson, et al	P19801	Inverse variance weighted	2	0.000218922	0.000340861	0.520702	NO
Alexander Gudjonsson, et al	P19823	Wald ratio	1	-0.000427484	0.000518131	0.409343	NO
Alexander Gudjonsson, et al	P19827	Wald ratio	1	-0.000400529	0.000491519	0.415141	NO
Alexander Gudjonsson, et al	P19835	Wald ratio	1	-0.000954739	0.000942473	0.311053	NO
Alexander Gudjonsson, et al	P19957	Wald ratio	1	0.00185656	0.00130777	0.155711	NO
Alexander Gudjonsson, et al	P19961	Inverse variance weighted	2	0.00016475	0.00103824	0.87392	NO
Alexander Gudjonsson, et al	P19961	Inverse variance weighted	2	0.00016475	0.00103824	0.87392	NO
Alexander Gudjonsson, et al	P19961	Inverse variance weighted	2	0.00016475	0.00103824	0.87392	NO
Alexander Gudjonsson, et al	P19971	Wald ratio	1	0.0001339	0.00194033	0.944983	NO
Alexander Gudjonsson, et al	P20061	Wald ratio	1	-0.000274555	0.00100466	0.784638	NO
Alexander Gudjonsson, et al	P20138	Wald ratio	1	-0.00033607	0.000316357	0.288095	NO
Alexander Gudjonsson, et al	P20155	Inverse variance weighted	3	-0.00123492	0.00130766	0.344981	NO
Alexander Gudjonsson, et al	P20155	Inverse variance weighted	3	-0.00123492	0.00130766	0.344981	NO
Alexander Gudjonsson, et al	P20155	Inverse variance weighted	3	-0.00123492	0.00130766	0.344981	NO
Alexander Gudjonsson, et al	P20155	Inverse variance weighted	3	-0.00123492	0.00130766	0.344981	NO
Alexander Gudjonsson, et al	P20155	Inverse variance weighted	3	-0.00123492	0.00130766	0.344981	NO
Alexander Gudjonsson, et al	P20160	Wald ratio	1	0.00169752	0.0014993	0.257545	NO
Alexander Gudjonsson, et al	P20231	Wald ratio	1	0.000369578	0.000307622	0.229595	NO
Alexander Gudjonsson, et al	P20700	Wald ratio	1	-0.00307572	0.00182754	0.0923778	NO
Alexander Gudjonsson, et al	P21246	Wald ratio	1	0.00342174	0.0023473	0.144913	NO
Alexander Gudjonsson, et al	P21266	Wald ratio	1	0.00370938	0.00181366	0.04083	NO
Alexander Gudjonsson, et al	P21709	Wald ratio	1	0.00135975	0.000478428	0.00448145	NO
Alexander Gudjonsson, et al	P22079	Wald ratio	1	0.000414808	0.0012943	0.748598	NO
Alexander Gudjonsson, et al	P22303	Wald ratio	1	-0.00222553	0.000984036	0.0237202	NO
Alexander Gudjonsson, et al	P22392	Wald ratio	1	-0.00123806	0.00114869	0.281121	NO
Alexander Gudjonsson, et al	P22607	Wald ratio	1	0.00161784	0.00209867	0.440774	NO
Alexander Gudjonsson, et al	P22749	Inverse variance weighted	2	-0.000871181	0.000482707	0.0711086	NO
Alexander Gudjonsson, et al	P22749	Inverse variance weighted	2	-0.000871181	0.000482707	0.0711086	NO
Alexander Gudjonsson, et al	P22749	Inverse variance weighted	2	-0.000871181	0.000482707	0.0711086	NO
Alexander Gudjonsson, et al	P22792	Wald ratio	1	0.000634066	0.000812877	0.435375	NO
Alexander Gudjonsson, et al	P22894	Wald ratio	1	0.00125515	0.00101601	0.216691	NO
Alexander Gudjonsson, et al	P23142	Wald ratio	1	-0.00382544	0.00257369	0.137182	NO
Alexander Gudjonsson, et al	P23280	Wald ratio	1	0.000285289	0.000519532	0.582919	NO
Alexander Gudjonsson, et al	P23560	Wald ratio	1	-0.00106061	0.00205668	0.606071	NO
Alexander Gudjonsson, et al	P24158	Wald ratio	1	-0.00108429	0.00107548	0.313365	NO
Alexander Gudjonsson, et al	P24387	Wald ratio	1	-5.02888e-05	0.000609721	0.934266	NO
Alexander Gudjonsson, et al	P24593	Wald ratio	1	0.000196945	0.000951147	0.835963	NO
Alexander Gudjonsson, et al	P24666	Wald ratio	1	0.00081873	0.000266161	0.00209753	NO
Alexander Gudjonsson, et al	P24821	Wald ratio	1	-0.000672519	0.000495258	0.17449	NO
Alexander Gudjonsson, et al	P25445	Wald ratio	1	-0.000236908	0.00131225	0.856732	NO
Alexander Gudjonsson, et al	P25774	Wald ratio	1	0.00229076	0.000692625	0.00094181	NO
Alexander Gudjonsson, et al	P26447	Wald ratio	1	0.00406493	0.0018993	0.0323363	NO
Alexander Gudjonsson, et al	P26992	Inverse variance weighted	2	-0.000564807	0.00142241	0.69131	NO
Alexander Gudjonsson, et al	P26992	Inverse variance weighted	2	-0.000564807	0.00142241	0.69131	NO
Alexander Gudjonsson, et al	P26992	Inverse variance weighted	2	-0.000564807	0.00142241	0.69131	NO
Alexander Gudjonsson, et al	P28799	Wald ratio	1	0.00118031	0.00178954	0.509537	NO
Alexander Gudjonsson, et al	P29120	Wald ratio	1	0.00350246	0.000328781	1.69061e-26	YES
Alexander Gudjonsson, et al	P29317	Wald ratio	1	0.00236929	0.00212377	0.264592	NO
Alexander Gudjonsson, et al	P29323	Wald ratio	1	0.000901556	0.00133928	0.500844	NO
Alexander Gudjonsson, et al	P29372	Wald ratio	1	-0.00530581	0.0126228	0.674239	NO
Alexander Gudjonsson, et al	P29460	Wald ratio	1	-0.000817617	0.000693618	0.238489	NO
Alexander Gudjonsson, et al	P30041	Wald ratio	1	0.00118644	0.000968024	0.220339	NO
Alexander Gudjonsson, et al	P30086	Wald ratio	1	-0.000666945	0.00485264	0.890683	NO
Alexander Gudjonsson, et al	P30838	Wald ratio	1	0.00183459	0.0015791	0.245318	NO
Alexander Gudjonsson, et al	P31946	Wald ratio	1	0.00861598	0.00184233	2.91579e-06	YES
Alexander Gudjonsson, et al	P32019	Wald ratio	1	0.000579709	0.000741765	0.434493	NO
Alexander Gudjonsson, et al	P32927	Wald ratio	1	0.000179527	0.000582105	0.75777	NO
Alexander Gudjonsson, et al	P33316	Wald ratio	1	5.72171e-05	0.00257783	0.982292	NO
Alexander Gudjonsson, et al	P34096	Wald ratio	1	-0.000649392	0.0013735	0.636354	NO
Alexander Gudjonsson, et al	P34896	Wald ratio	1	-0.00187842	0.000930764	0.0435762	NO
Alexander Gudjonsson, et al	P35219	Wald ratio	1	0.00329649	0.00151033	0.0290627	NO
Alexander Gudjonsson, et al	P35442	Wald ratio	1	-0.000869659	0.000962233	0.366105	NO
Alexander Gudjonsson, et al	P35443	Wald ratio	1	-0.00128541	0.00173887	0.459773	NO
Alexander Gudjonsson, et al	P35475	Wald ratio	1	6.41384e-05	0.000482072	0.894156	NO
Alexander Gudjonsson, et al	P35590	Wald ratio	1	-0.00145655	0.00140018	0.298218	NO
Alexander Gudjonsson, et al	P35625	Wald ratio	1	-0.000248374	0.000295837	0.401152	NO
Alexander Gudjonsson, et al	P35916	Wald ratio	1	-0.0005061	0.00142545	0.722554	NO
Alexander Gudjonsson, et al	P35968	Inverse variance weighted	2	0.000240107	0.000690038	0.727868	NO
Alexander Gudjonsson, et al	P35968	Inverse variance weighted	2	0.000240107	0.000690038	0.727868	NO
Alexander Gudjonsson, et al	P35968	Inverse variance weighted	2	0.000240107	0.000690038	0.727868	NO
Alexander Gudjonsson, et al	P36222	Wald ratio	1	-0.000595649	0.000307363	0.0526314	NO
Alexander Gudjonsson, et al	P36405	Wald ratio	1	-0.00220376	0.00148684	0.138293	NO
Alexander Gudjonsson, et al	P36955	Wald ratio	1	-0.00212184	0.000960297	0.0271354	NO
Alexander Gudjonsson, et al	P37840	Wald ratio	1	0.000934389	0.0011004	0.395805	NO
Alexander Gudjonsson, et al	P39059	Inverse variance weighted	2	-0.00177345	0.001313	0.176798	NO
Alexander Gudjonsson, et al	P39059	Inverse variance weighted	2	-0.00177345	0.001313	0.176798	NO
Alexander Gudjonsson, et al	P39059	Inverse variance weighted	2	-0.00177345	0.001313	0.176798	NO
Alexander Gudjonsson, et al	P39060	Wald ratio	1	0.00395485	0.0024292	0.103515	NO
Alexander Gudjonsson, et al	P40121	Wald ratio	1	-0.000380794	0.00102076	0.709111	NO
Alexander Gudjonsson, et al	P40189	Wald ratio	1	-0.00184674	0.00148607	0.21398	NO
Alexander Gudjonsson, et al	P40394	Wald ratio	1	-0.00018359	0.00133459	0.890586	NO
Alexander Gudjonsson, et al	P40925	Wald ratio	1	-0.0093637	0.00233694	6.15436e-05	NO
Alexander Gudjonsson, et al	P41217	Wald ratio	1	-0.00104281	0.00165878	0.529571	NO
Alexander Gudjonsson, et al	P42830	Wald ratio	1	-0.000537226	0.000595501	0.366982	NO
Alexander Gudjonsson, et al	P43251	Inverse variance weighted	2	0.000252321	0.000350562	0.471672	NO
Alexander Gudjonsson, et al	P43251	Inverse variance weighted	2	0.000252321	0.000350562	0.471672	NO
Alexander Gudjonsson, et al	P43251	Inverse variance weighted	2	0.000252321	0.000350562	0.471672	NO
Alexander Gudjonsson, et al	P43652	Wald ratio	1	0.0010349	0.00137054	0.450187	NO
Alexander Gudjonsson, et al	P46063	Inverse variance weighted	2	0.000773773	0.00217121	0.721557	NO
Alexander Gudjonsson, et al	P46063	Inverse variance weighted	2	0.000773773	0.00217121	0.721557	NO
Alexander Gudjonsson, et al	P46063	Inverse variance weighted	2	0.000773773	0.00217121	0.721557	NO
Alexander Gudjonsson, et al	P48147	Inverse variance weighted	2	0.00325128	0.00099141	0.0010401	NO
Alexander Gudjonsson, et al	P48147	Inverse variance weighted	2	0.00325128	0.00099141	0.0010401	NO
Alexander Gudjonsson, et al	P48147	Inverse variance weighted	2	0.00325128	0.00099141	0.0010401	NO
Alexander Gudjonsson, et al	P48357	Wald ratio	1	-0.000221677	0.000273915	0.418348	NO
Alexander Gudjonsson, et al	P48740	Wald ratio	1	-0.000647331	0.000761744	0.395436	NO
Alexander Gudjonsson, et al	P48745	Wald ratio	1	-0.00253302	0.00171245	0.139091	NO
Alexander Gudjonsson, et al	P49223	Wald ratio	1	0.00323375	0.00106202	0.00232755	NO
Alexander Gudjonsson, et al	P49747	Wald ratio	1	0.00223412	0.00232862	0.337347	NO
Alexander Gudjonsson, et al	P49788	Inverse variance weighted	2	-6.35787e-05	0.000246686	0.796614	NO
Alexander Gudjonsson, et al	P49788	Inverse variance weighted	2	-6.35787e-05	0.000246686	0.796614	NO
Alexander Gudjonsson, et al	P49788	Inverse variance weighted	2	-6.35787e-05	0.000246686	0.796614	NO
Alexander Gudjonsson, et al	P49862	Wald ratio	1	-0.00224373	0.00122162	0.0662567	NO
Alexander Gudjonsson, et al	P49863	Wald ratio	1	0.00365962	0.00181373	0.0436198	NO
Alexander Gudjonsson, et al	P49914	Inverse variance weighted	2	-0.00115675	0.000822748	0.159736	NO
Alexander Gudjonsson, et al	P49914	Inverse variance weighted	2	-0.00115675	0.000822748	0.159736	NO
Alexander Gudjonsson, et al	P49914	Inverse variance weighted	2	-0.00115675	0.000822748	0.159736	NO
Alexander Gudjonsson, et al	P50479	Wald ratio	1	-0.0014619	0.00076923	0.0573712	NO
Alexander Gudjonsson, et al	P50897	Wald ratio	1	-0.000167607	0.000658574	0.79911	NO
Alexander Gudjonsson, et al	P51858	Wald ratio	1	0.00568578	0.00113157	5.04273e-07	YES
Alexander Gudjonsson, et al	P51884	Wald ratio	1	-0.000997171	0.00178345	0.576076	NO
Alexander Gudjonsson, et al	P52758	Wald ratio	1	-0.00337609	0.00215314	0.116885	NO
Alexander Gudjonsson, et al	P53634	Wald ratio	1	-0.000507562	0.00129857	0.6959	NO
Alexander Gudjonsson, et al	P54315	Wald ratio	1	-0.00649677	0.0118579	0.58377	NO
Alexander Gudjonsson, et al	P55001	Wald ratio	1	4.92146e-05	0.00168972	0.976764	NO
Alexander Gudjonsson, et al	P55145	Wald ratio	1	-0.00144393	0.00116736	0.216116	NO
Alexander Gudjonsson, et al	P55287	Wald ratio	1	0.000461733	0.000565523	0.414231	NO
Alexander Gudjonsson, et al	P55773	Inverse variance weighted	2	0.00050123	0.000515853	0.331224	NO
Alexander Gudjonsson, et al	P55773	Inverse variance weighted	2	0.00050123	0.000515853	0.331224	NO
Alexander Gudjonsson, et al	P55773	Inverse variance weighted	2	0.00050123	0.000515853	0.331224	NO
Alexander Gudjonsson, et al	P55774	Wald ratio	1	0.000182767	0.000496052	0.712542	NO
Alexander Gudjonsson, et al	P56159	Wald ratio	1	0.00732448	0.00587493	0.212495	NO
Alexander Gudjonsson, et al	P56470	Wald ratio	1	-0.00247154	0.00195854	0.206974	NO
Alexander Gudjonsson, et al	P58499	Wald ratio	1	0.00050367	0.000738634	0.495306	NO
Alexander Gudjonsson, et al	P58658	Wald ratio	1	-0.00209637	0.00188052	0.264943	NO
Alexander Gudjonsson, et al	P58753	Wald ratio	1	-7.36621e-05	0.00145681	0.959673	NO
Alexander Gudjonsson, et al	P59665	Wald ratio	1	-0.000487827	0.00195705	0.803155	NO
Alexander Gudjonsson, et al	P59901	Wald ratio	1	-0.0053646	0.00858571	0.532083	NO
Alexander Gudjonsson, et al	P60022	Wald ratio	1	0.000550662	0.000771724	0.475507	NO
Alexander Gudjonsson, et al	P60520	Wald ratio	1	-0.000571401	0.00244893	0.815508	NO
Alexander Gudjonsson, et al	P61244	Wald ratio	1	0.00456415	0.00232986	0.0501148	NO
Alexander Gudjonsson, et al	P61457	Wald ratio	1	-0.00115613	0.00206378	0.575343	NO
Alexander Gudjonsson, et al	P61626	Wald ratio	1	0.000915283	0.000600257	0.127304	NO
Alexander Gudjonsson, et al	P78324	Wald ratio	1	0.000142155	0.000247952	0.566429	NO
Alexander Gudjonsson, et al	P78333	Inverse variance weighted	2	0.000624	0.000372975	0.0943203	NO
Alexander Gudjonsson, et al	P78333	Inverse variance weighted	2	0.000624	0.000372975	0.0943203	NO
Alexander Gudjonsson, et al	P78333	Inverse variance weighted	2	0.000624	0.000372975	0.0943203	NO
Alexander Gudjonsson, et al	P78417	Wald ratio	1	9.6338e-05	0.000509935	0.850154	NO
Alexander Gudjonsson, et al	P78423	Wald ratio	1	0.00147877	0.00229165	0.518742	NO
Alexander Gudjonsson, et al	P80075	Wald ratio	1	-7.72919e-05	0.0002975	0.795015	NO
Alexander Gudjonsson, et al	P80098	Inverse variance weighted	2	-2.05158e-05	0.000377376	0.956645	NO
Alexander Gudjonsson, et al	P80098	Inverse variance weighted	2	-2.05158e-05	0.000377376	0.956645	NO
Alexander Gudjonsson, et al	P80098	Inverse variance weighted	2	-2.05158e-05	0.000377376	0.956645	NO
Alexander Gudjonsson, et al	P80162	Wald ratio	1	0.000379377	0.000484296	0.433417	NO
Alexander Gudjonsson, et al	P80511	Wald ratio	1	0.00101467	0.00145669	0.486081	NO
Alexander Gudjonsson, et al	P84157	Wald ratio	1	-0.00344087	0.00110082	0.00177357	NO
Alexander Gudjonsson, et al	P98066	Wald ratio	1	-0.000145021	0.000552051	0.792786	NO
Alexander Gudjonsson, et al	Q00887	Wald ratio	1	0.0028228	0.00221737	0.203005	NO
Alexander Gudjonsson, et al	Q00888	Wald ratio	1	-0.00159728	0.000488988	0.00108885	NO
Alexander Gudjonsson, et al	Q01344	Inverse variance weighted	2	-0.000125551	0.000739351	0.865158	NO
Alexander Gudjonsson, et al	Q01344	Inverse variance weighted	2	-0.000125551	0.000739351	0.865158	NO
Alexander Gudjonsson, et al	Q01344	Inverse variance weighted	2	-0.000125551	0.000739351	0.865158	NO
Alexander Gudjonsson, et al	Q01638	Wald ratio	1	0.000734142	0.00050137	0.14312	NO
Alexander Gudjonsson, et al	Q01973	Wald ratio	1	-0.00145416	0.00152661	0.34082	NO
Alexander Gudjonsson, et al	Q02083	Wald ratio	1	0.000948949	0.000490563	0.0530633	NO
Alexander Gudjonsson, et al	Q02246	Wald ratio	1	-0.000139915	0.000611485	0.819016	NO
Alexander Gudjonsson, et al	Q02763	Inverse variance weighted	2	0.000308968	0.00109337	0.777496	NO
Alexander Gudjonsson, et al	Q02763	Inverse variance weighted	2	0.000308968	0.00109337	0.777496	NO
Alexander Gudjonsson, et al	Q02763	Inverse variance weighted	2	0.000308968	0.00109337	0.777496	NO
Alexander Gudjonsson, et al	Q03405	Wald ratio	1	-0.000977012	0.00188995	0.60519	NO
Alexander Gudjonsson, et al	Q04756	Inverse variance weighted	2	-0.000895427	0.000445818	0.0445897	NO
Alexander Gudjonsson, et al	Q04756	Inverse variance weighted	2	-0.000895427	0.000445818	0.0445897	NO
Alexander Gudjonsson, et al	Q04756	Inverse variance weighted	2	-0.000895427	0.000445818	0.0445897	NO
Alexander Gudjonsson, et al	Q06033	Inverse variance weighted	2	0.000884331	0.000731764	0.226858	NO
Alexander Gudjonsson, et al	Q06033	Inverse variance weighted	2	0.000884331	0.000731764	0.226858	NO
Alexander Gudjonsson, et al	Q06033	Inverse variance weighted	2	0.000884331	0.000731764	0.226858	NO
Alexander Gudjonsson, et al	Q06481	Wald ratio	1	-0.000325434	0.00105264	0.757201	NO
Alexander Gudjonsson, et al	Q06520	Wald ratio	1	0.000357702	0.00118051	0.761885	NO
Alexander Gudjonsson, et al	Q07507	Wald ratio	1	0.000530559	0.00102556	0.604922	NO
Alexander Gudjonsson, et al	Q08257	Wald ratio	1	0.000684427	0.00036589	0.0614035	NO
Alexander Gudjonsson, et al	Q08334	Wald ratio	1	0.00188392	0.00274794	0.492982	NO
Alexander Gudjonsson, et al	Q08380	Wald ratio	1	0.00555869	0.00228851	0.0151425	NO
Alexander Gudjonsson, et al	Q08431	Wald ratio	1	8.62337e-05	0.00119548	0.942496	NO
Alexander Gudjonsson, et al	Q08708	Wald ratio	1	-8.42116e-05	0.00149543	0.955093	NO
Alexander Gudjonsson, et al	Q08752	Wald ratio	1	-0.00138241	0.000796515	0.0826401	NO
Alexander Gudjonsson, et al	Q08830	Wald ratio	1	0.00102969	0.000689885	0.135554	NO
Alexander Gudjonsson, et al	Q10469	Wald ratio	1	-0.000965329	0.00168644	0.567047	NO
Alexander Gudjonsson, et al	Q10588	Wald ratio	1	-0.000220823	0.000288363	0.443805	NO
Alexander Gudjonsson, et al	Q11128	Inverse variance weighted	3	0.000210751	0.000476237	0.658104	NO
Alexander Gudjonsson, et al	Q11128	Inverse variance weighted	3	0.000210751	0.000476237	0.658104	NO
Alexander Gudjonsson, et al	Q11128	Inverse variance weighted	3	0.000210751	0.000476237	0.658104	NO
Alexander Gudjonsson, et al	Q11128	Inverse variance weighted	3	0.000210751	0.000476237	0.658104	NO
Alexander Gudjonsson, et al	Q11128	Inverse variance weighted	3	0.000210751	0.000476237	0.658104	NO
Alexander Gudjonsson, et al	Q11201	Wald ratio	1	0.000462307	0.00161086	0.774117	NO
Alexander Gudjonsson, et al	Q12805	Wald ratio	1	0.00203559	0.00185578	0.27269	NO
Alexander Gudjonsson, et al	Q12841	Wald ratio	1	-0.00123033	0.00101117	0.223704	NO
Alexander Gudjonsson, et al	Q12860	Wald ratio	1	0.00217989	0.00215854	0.312547	NO
Alexander Gudjonsson, et al	Q12884	Wald ratio	1	0.00210414	0.00189184	0.266045	NO
Alexander Gudjonsson, et al	Q12918	Wald ratio	1	0.00150323	0.00147337	0.307603	NO
Alexander Gudjonsson, et al	Q13011	Wald ratio	1	-0.000747761	0.00105995	0.480518	NO
Alexander Gudjonsson, et al	Q13018	Wald ratio	1	0.00106694	0.000552894	0.0536396	NO
Alexander Gudjonsson, et al	Q13137	Wald ratio	1	-0.0100851	0.00228382	1.00583e-05	YES
Alexander Gudjonsson, et al	Q13231	Inverse variance weighted	2	8.68832e-05	0.000366778	0.812748	NO
Alexander Gudjonsson, et al	Q13231	Inverse variance weighted	2	8.68832e-05	0.000366778	0.812748	NO
Alexander Gudjonsson, et al	Q13231	Inverse variance weighted	2	8.68832e-05	0.000366778	0.812748	NO
Alexander Gudjonsson, et al	Q13261	Wald ratio	1	0.000294509	0.00104171	0.777393	NO
Alexander Gudjonsson, et al	Q13449	Wald ratio	1	0.000125258	0.00180282	0.944608	NO
Alexander Gudjonsson, et al	Q13478	Wald ratio	1	0.000963069	0.00068453	0.159455	NO
Alexander Gudjonsson, et al	Q13508	Wald ratio	1	0.000723739	0.00141989	0.610251	NO
Alexander Gudjonsson, et al	Q13591	Wald ratio	1	-1.29656e-05	0.00128841	0.991971	NO
Alexander Gudjonsson, et al	Q13753	Wald ratio	1	0.000225535	0.000514172	0.660924	NO
Alexander Gudjonsson, et al	Q14005	Wald ratio	1	0.00116718	0.000685364	0.0885661	NO
Alexander Gudjonsson, et al	Q14112	Wald ratio	1	-0.000564988	0.000433921	0.192899	NO
Alexander Gudjonsson, et al	Q14114	Wald ratio	1	0.00309131	0.00197608	0.117732	NO
Alexander Gudjonsson, et al	Q14162	Wald ratio	1	-0.000219289	0.000596297	0.713058	NO
Alexander Gudjonsson, et al	Q14213	Wald ratio	1	-2.78451e-05	0.000304807	0.927212	NO
Alexander Gudjonsson, et al	Q14242	Wald ratio	1	-0.00228362	0.00173284	0.187555	NO
Alexander Gudjonsson, et al	Q14515	Wald ratio	1	-0.000344248	0.000675812	0.610482	NO
Alexander Gudjonsson, et al	Q14554	Wald ratio	1	6.73577e-05	0.000251136	0.788536	NO
Alexander Gudjonsson, et al	Q14749	Wald ratio	1	-0.000605013	0.000809908	0.455055	NO
Alexander Gudjonsson, et al	Q14914	Inverse variance weighted	3	0.000409041	0.000571832	0.474413	NO
Alexander Gudjonsson, et al	Q14914	Inverse variance weighted	3	0.000409041	0.000571832	0.474413	NO
Alexander Gudjonsson, et al	Q14914	Inverse variance weighted	3	0.000409041	0.000571832	0.474413	NO
Alexander Gudjonsson, et al	Q14914	Inverse variance weighted	3	0.000409041	0.000571832	0.474413	NO
Alexander Gudjonsson, et al	Q14914	Inverse variance weighted	3	0.000409041	0.000571832	0.474413	NO
Alexander Gudjonsson, et al	Q14956	Wald ratio	1	1.68711e-05	0.00140807	0.99044	NO
Alexander Gudjonsson, et al	Q14C87	Wald ratio	1	-0.000433017	0.00140039	0.75716	NO
Alexander Gudjonsson, et al	Q15063	Wald ratio	1	-0.000324031	0.0013043	0.803799	NO
Alexander Gudjonsson, et al	Q15113	Wald ratio	1	0.00933381	0.00200318	3.16967e-06	YES
Alexander Gudjonsson, et al	Q15238	Wald ratio	1	-0.000292695	0.000954793	0.759183	NO
Alexander Gudjonsson, et al	Q15389	Wald ratio	1	0.000202284	0.00213548	0.924533	NO
Alexander Gudjonsson, et al	Q15582	Wald ratio	1	-0.000265709	0.00078869	0.736193	NO
Alexander Gudjonsson, et al	Q15782	Wald ratio	1	0.000838907	0.00149655	0.575098	NO
Alexander Gudjonsson, et al	Q15813	Wald ratio	1	-0.00074856	0.00166083	0.652196	NO
Alexander Gudjonsson, et al	Q15818	Wald ratio	1	-0.00206659	0.00149689	0.167406	NO
Alexander Gudjonsson, et al	Q15828	Wald ratio	1	0.00266512	0.00178854	0.136195	NO
Alexander Gudjonsson, et al	Q15848	Wald ratio	1	0.00442411	0.00184505	0.0164929	NO
Alexander Gudjonsson, et al	Q16270	Wald ratio	1	-0.00104617	0.00127231	0.410927	NO
Alexander Gudjonsson, et al	Q16549	Inverse variance weighted	2	5.49155e-05	0.000515486	0.915161	NO
Alexander Gudjonsson, et al	Q16549	Inverse variance weighted	2	5.49155e-05	0.000515486	0.915161	NO
Alexander Gudjonsson, et al	Q16549	Inverse variance weighted	2	5.49155e-05	0.000515486	0.915161	NO
Alexander Gudjonsson, et al	Q16610	Wald ratio	1	0.00205378	0.000987631	0.0375715	NO
Alexander Gudjonsson, et al	Q16627	Wald ratio	1	0.000379499	0.000464676	0.414102	NO
Alexander Gudjonsson, et al	Q16663	Wald ratio	1	0.000114389	0.000351527	0.744873	NO
Alexander Gudjonsson, et al	Q16674	Wald ratio	1	-0.000649789	0.000473379	0.169858	NO
Alexander Gudjonsson, et al	Q16719	Wald ratio	1	0.000329058	0.000699023	0.637827	NO
Alexander Gudjonsson, et al	Q24JP5	Wald ratio	1	0.000215779	0.00057403	0.706989	NO
Alexander Gudjonsson, et al	Q2I0M5	Wald ratio	1	-0.000459794	0.00179346	0.797663	NO
Alexander Gudjonsson, et al	Q2TAL6	Inverse variance weighted	2	0.000278289	0.00111952	0.803687	NO
Alexander Gudjonsson, et al	Q2TAL6	Inverse variance weighted	2	0.000278289	0.00111952	0.803687	NO
Alexander Gudjonsson, et al	Q2TAL6	Inverse variance weighted	2	0.000278289	0.00111952	0.803687	NO
Alexander Gudjonsson, et al	Q496F6	Wald ratio	1	0.000373896	0.00117149	0.749604	NO
Alexander Gudjonsson, et al	Q49AH0	Wald ratio	1	-0.000206946	0.00213441	0.922761	NO
Alexander Gudjonsson, et al	Q4KMG0	Wald ratio	1	-0.000629931	0.000804145	0.433418	NO
Alexander Gudjonsson, et al	Q4LDE5	Inverse variance weighted	2	0.0037686	0.00161099	0.0193192	NO
Alexander Gudjonsson, et al	Q4LDE5	Inverse variance weighted	2	0.0037686	0.00161099	0.0193192	NO
Alexander Gudjonsson, et al	Q4LDE5	Inverse variance weighted	2	0.0037686	0.00161099	0.0193192	NO
Alexander Gudjonsson, et al	Q504Y2	Wald ratio	1	-0.00313072	0.00191589	0.102241	NO
Alexander Gudjonsson, et al	Q5GFL6	Inverse variance weighted	2	-0.00159896	0.00138487	0.248258	NO
Alexander Gudjonsson, et al	Q5GFL6	Inverse variance weighted	2	-0.00159896	0.00138487	0.248258	NO
Alexander Gudjonsson, et al	Q5GFL6	Inverse variance weighted	2	-0.00159896	0.00138487	0.248258	NO
Alexander Gudjonsson, et al	Q5JXM2	Inverse variance weighted	2	-0.000791632	0.00170723	0.642868	NO
Alexander Gudjonsson, et al	Q5JXM2	Inverse variance weighted	2	-0.000791632	0.00170723	0.642868	NO
Alexander Gudjonsson, et al	Q5JXM2	Inverse variance weighted	2	-0.000791632	0.00170723	0.642868	NO
Alexander Gudjonsson, et al	Q5QGZ9	Wald ratio	1	-9.85376e-05	0.000234755	0.67467	NO
Alexander Gudjonsson, et al	Q5SRI9	Inverse variance weighted	2	-0.000217838	0.000310653	0.483163	NO
Alexander Gudjonsson, et al	Q5SRI9	Inverse variance weighted	2	-0.000217838	0.000310653	0.483163	NO
Alexander Gudjonsson, et al	Q5SRI9	Inverse variance weighted	2	-0.000217838	0.000310653	0.483163	NO
Alexander Gudjonsson, et al	Q5T2D2	Wald ratio	1	-3.0236e-05	0.00040135	0.939948	NO
Alexander Gudjonsson, et al	Q5VWK5	Wald ratio	1	0.000833122	0.0016306	0.609399	NO
Alexander Gudjonsson, et al	Q5VXI9	Wald ratio	1	0.000257663	0.000635023	0.684924	NO
Alexander Gudjonsson, et al	Q6EIG7	Wald ratio	1	-0.000265901	0.00216135	0.902087	NO
Alexander Gudjonsson, et al	Q6FHJ7	Wald ratio	1	-0.00179243	0.0014954	0.230674	NO
Alexander Gudjonsson, et al	Q6NUJ1	Wald ratio	1	-0.000253269	0.000705499	0.7196	NO
Alexander Gudjonsson, et al	Q6NVY1	Wald ratio	1	0.000237033	0.000495244	0.63221	NO
Alexander Gudjonsson, et al	Q6P179	Wald ratio	1	-0.000879888	0.000263696	0.000847642	NO
Alexander Gudjonsson, et al	Q6P4F1	Wald ratio	1	-0.00495735	0.00649272	0.44515	NO
Alexander Gudjonsson, et al	Q6P988	Wald ratio	1	-0.00112331	0.00263419	0.66979	NO
Alexander Gudjonsson, et al	Q6P995	Wald ratio	1	0.000495251	0.000933101	0.595586	NO
Alexander Gudjonsson, et al	Q6PCB0	Wald ratio	1	-0.000680952	0.00102311	0.505687	NO
Alexander Gudjonsson, et al	Q6PI73	Inverse variance weighted	2	0.000878915	0.00355522	0.804739	NO
Alexander Gudjonsson, et al	Q6PI73	Inverse variance weighted	2	0.000878915	0.00355522	0.804739	NO
Alexander Gudjonsson, et al	Q6PI73	Inverse variance weighted	2	0.000878915	0.00355522	0.804739	NO
Alexander Gudjonsson, et al	Q6UW15	Wald ratio	1	0.000450002	0.000737539	0.541769	NO
Alexander Gudjonsson, et al	Q6UWB1	Wald ratio	1	-0.00106839	0.000544416	0.0497106	NO
Alexander Gudjonsson, et al	Q6UWN8	Wald ratio	1	7.62284e-05	0.00039182	0.845746	NO
Alexander Gudjonsson, et al	Q6UWV6	Wald ratio	1	1.34839e-05	0.000310871	0.965403	NO
Alexander Gudjonsson, et al	Q6UX41	Wald ratio	1	0.00055261	0.00105991	0.602106	NO
Alexander Gudjonsson, et al	Q6UXI7	Wald ratio	1	-0.00298801	0.00122013	0.0143284	NO
Alexander Gudjonsson, et al	Q6UXI9	Wald ratio	1	5.44258e-05	0.00107691	0.959693	NO
Alexander Gudjonsson, et al	Q6UXM1	Wald ratio	1	-0.00101017	0.00161094	0.530613	NO
Alexander Gudjonsson, et al	Q6UY11	Wald ratio	1	0.00401261	0.0021715	0.0646241	NO
Alexander Gudjonsson, et al	Q6WN34	Inverse variance weighted	2	-0.00116204	0.000869985	0.181646	NO
Alexander Gudjonsson, et al	Q6WN34	Inverse variance weighted	2	-0.00116204	0.000869985	0.181646	NO
Alexander Gudjonsson, et al	Q6WN34	Inverse variance weighted	2	-0.00116204	0.000869985	0.181646	NO
Alexander Gudjonsson, et al	Q6Y288	Wald ratio	1	0.00389157	0.00136674	0.00440864	NO
Alexander Gudjonsson, et al	Q6YHK3	Wald ratio	1	0.000496616	0.000602853	0.410067	NO
Alexander Gudjonsson, et al	Q6ZMJ2	Wald ratio	1	0.00172243	0.00128457	0.179964	NO
Alexander Gudjonsson, et al	Q6ZVL6	Wald ratio	1	-0.000576576	0.000589382	0.32794	NO
Alexander Gudjonsson, et al	Q76LX8	Inverse variance weighted	2	0.000672845	0.000892023	0.450674	NO
Alexander Gudjonsson, et al	Q76LX8	Inverse variance weighted	2	0.000672845	0.000892023	0.450674	NO
Alexander Gudjonsson, et al	Q76LX8	Inverse variance weighted	2	0.000672845	0.000892023	0.450674	NO
Alexander Gudjonsson, et al	Q7L1S5	Wald ratio	1	-0.00128876	0.00117769	0.273818	NO
Alexander Gudjonsson, et al	Q7LG56	Wald ratio	1	0.000849641	0.00105583	0.420985	NO
Alexander Gudjonsson, et al	Q7Z4H8	Wald ratio	1	0.000271942	0.00128969	0.832998	NO
Alexander Gudjonsson, et al	Q7Z7M8	Wald ratio	1	0.000683251	0.000420356	0.104075	NO
Alexander Gudjonsson, et al	Q86TD4	Wald ratio	1	0.00229614	0.00202085	0.255862	NO
Alexander Gudjonsson, et al	Q86U17	Wald ratio	1	-0.00408928	0.00166599	0.0141056	NO
Alexander Gudjonsson, et al	Q86UD1	Wald ratio	1	0.00021092	0.000667377	0.75197	NO
Alexander Gudjonsson, et al	Q86VR8	Wald ratio	1	0.000227388	0.00137768	0.868903	NO
Alexander Gudjonsson, et al	Q86VZ4	Wald ratio	1	0.000384538	0.000394	0.329072	NO
Alexander Gudjonsson, et al	Q86XP6	Wald ratio	1	-9.11853e-05	0.000700943	0.896496	NO
Alexander Gudjonsson, et al	Q86YB8	Wald ratio	1	0.00225233	0.000903987	0.0127188	NO
Alexander Gudjonsson, et al	Q86YT9	Wald ratio	1	-0.00042277	0.000346515	0.222442	NO
Alexander Gudjonsson, et al	Q86YW5	Wald ratio	1	-0.00484678	0.00219999	0.0275881	NO
Alexander Gudjonsson, et al	Q8IW75	Inverse variance weighted	2	-0.00136394	0.000718656	0.0577077	NO
Alexander Gudjonsson, et al	Q8IW75	Inverse variance weighted	2	-0.00136394	0.000718656	0.0577077	NO
Alexander Gudjonsson, et al	Q8IW75	Inverse variance weighted	2	-0.00136394	0.000718656	0.0577077	NO
Alexander Gudjonsson, et al	Q8IWV2	Wald ratio	1	0.000204194	0.00184375	0.911815	NO
Alexander Gudjonsson, et al	Q8IWY4	Wald ratio	1	0.00167058	0.00162516	0.303976	NO
Alexander Gudjonsson, et al	Q8IXB1	Wald ratio	1	-0.00191634	0.00225053	0.394489	NO
Alexander Gudjonsson, et al	Q8IYS0	Wald ratio	1	-0.000221495	0.00072547	0.760128	NO
Alexander Gudjonsson, et al	Q8IYS2	Wald ratio	1	0.0041444	0.0020785	0.0461585	NO
Alexander Gudjonsson, et al	Q8IYS5	Wald ratio	1	-0.00480543	0.0124128	0.698656	NO
Alexander Gudjonsson, et al	Q8IZF2	Wald ratio	1	-0.00130742	0.000470049	0.00541158	NO
Alexander Gudjonsson, et al	Q8IZS8	Wald ratio	1	0.00205571	0.0018855	0.275594	NO
Alexander Gudjonsson, et al	Q8N128	Wald ratio	1	-0.00115485	0.000596798	0.0529802	NO
Alexander Gudjonsson, et al	Q8N3T6	Inverse variance weighted	2	0.000233275	0.00104916	0.824046	NO
Alexander Gudjonsson, et al	Q8N3T6	Inverse variance weighted	2	0.000233275	0.00104916	0.824046	NO
Alexander Gudjonsson, et al	Q8N3T6	Inverse variance weighted	2	0.000233275	0.00104916	0.824046	NO
Alexander Gudjonsson, et al	Q8N423	Wald ratio	1	-0.00298801	0.00283046	0.291122	NO
Alexander Gudjonsson, et al	Q8N428	Wald ratio	1	-0.00325214	0.00174578	0.062483	NO
Alexander Gudjonsson, et al	Q8N474	Wald ratio	1	0.000336497	0.00229243	0.883301	NO
Alexander Gudjonsson, et al	Q8N6C8	Wald ratio	1	-0.00263194	0.00185078	0.155006	NO
Alexander Gudjonsson, et al	Q8N6G5	Wald ratio	1	0.00094432	0.000860554	0.272493	NO
Alexander Gudjonsson, et al	Q8N6Q3	Inverse variance weighted	4	0.000911691	0.000518801	0.0788661	NO
Alexander Gudjonsson, et al	Q8N6Q3	Inverse variance weighted	4	0.000911691	0.000518801	0.0788661	NO
Alexander Gudjonsson, et al	Q8N6Q3	Inverse variance weighted	4	0.000911691	0.000518801	0.0788661	NO
Alexander Gudjonsson, et al	Q8N6Q3	Inverse variance weighted	4	0.000911691	0.000518801	0.0788661	NO
Alexander Gudjonsson, et al	Q8N6Q3	Inverse variance weighted	4	0.000911691	0.000518801	0.0788661	NO
Alexander Gudjonsson, et al	Q8N6Q3	Inverse variance weighted	4	0.000911691	0.000518801	0.0788661	NO
Alexander Gudjonsson, et al	Q8N729	Wald ratio	1	0.000554334	0.000687061	0.419771	NO
Alexander Gudjonsson, et al	Q8NBI6	Wald ratio	1	0.000845919	0.00176138	0.631044	NO
Alexander Gudjonsson, et al	Q8NBP7	Wald ratio	1	-0.0014148	0.00162202	0.383075	NO
Alexander Gudjonsson, et al	Q8NFM7	Wald ratio	1	0.000413188	0.000984791	0.6748	NO
Alexander Gudjonsson, et al	Q8NFT8	Wald ratio	1	-0.00107565	0.00204591	0.599058	NO
Alexander Gudjonsson, et al	Q8NFZ4	Wald ratio	1	0.00295528	0.00225149	0.189323	NO
Alexander Gudjonsson, et al	Q8NHL6	Inverse variance weighted	2	0.000595344	0.00289751	0.837207	NO
Alexander Gudjonsson, et al	Q8NHL6	Inverse variance weighted	2	0.000595344	0.00289751	0.837207	NO
Alexander Gudjonsson, et al	Q8NHL6	Inverse variance weighted	2	0.000595344	0.00289751	0.837207	NO
Alexander Gudjonsson, et al	Q8NHW4	Inverse variance weighted	3	-0.00112395	0.000667569	0.0922503	NO
Alexander Gudjonsson, et al	Q8NHW4	Inverse variance weighted	3	-0.00112395	0.000667569	0.0922503	NO
Alexander Gudjonsson, et al	Q8NHW4	Inverse variance weighted	3	-0.00112395	0.000667569	0.0922503	NO
Alexander Gudjonsson, et al	Q8NHW4	Inverse variance weighted	3	-0.00112395	0.000667569	0.0922503	NO
Alexander Gudjonsson, et al	Q8NHW4	Inverse variance weighted	3	-0.00112395	0.000667569	0.0922503	NO
Alexander Gudjonsson, et al	Q8TAT2	Wald ratio	1	-0.000583731	0.00102221	0.567966	NO
Alexander Gudjonsson, et al	Q8TCD5	Wald ratio	1	-0.000750186	0.000610417	0.219082	NO
Alexander Gudjonsson, et al	Q8TCV5	Wald ratio	1	-0.00208767	0.00191313	0.275172	NO
Alexander Gudjonsson, et al	Q8TD46	Wald ratio	1	-0.000405417	0.00166352	0.807456	NO
Alexander Gudjonsson, et al	Q8TDL5	Wald ratio	1	-0.00215087	0.00189719	0.256915	NO
Alexander Gudjonsson, et al	Q8TDY8	Inverse variance weighted	2	0.00069393	0.00165579	0.675148	NO
Alexander Gudjonsson, et al	Q8TDY8	Inverse variance weighted	2	0.00069393	0.00165579	0.675148	NO
Alexander Gudjonsson, et al	Q8TDY8	Inverse variance weighted	2	0.00069393	0.00165579	0.675148	NO
Alexander Gudjonsson, et al	Q8TEU8	Wald ratio	1	-0.000639005	0.000656581	0.330439	NO
Alexander Gudjonsson, et al	Q8TEY5	Wald ratio	1	0.00478512	0.00108124	9.61864e-06	YES
Alexander Gudjonsson, et al	Q8TF42	Wald ratio	1	0.00242972	0.00216157	0.26099	NO
Alexander Gudjonsson, et al	Q8WTT0	Wald ratio	1	-8.12584e-05	0.000316192	0.797186	NO
Alexander Gudjonsson, et al	Q8WVN6	Wald ratio	1	0.00236454	0.00117661	0.0444709	NO
Alexander Gudjonsson, et al	Q8WXD2	Wald ratio	1	0.000124883	0.000692	0.856786	NO
Alexander Gudjonsson, et al	Q8WZ59	Wald ratio	1	-0.00187181	0.00139032	0.1782	NO
Alexander Gudjonsson, et al	Q92484	Wald ratio	1	-0.000572441	0.000527567	0.277896	NO
Alexander Gudjonsson, et al	Q92496	Wald ratio	1	-0.00151128	0.000515677	0.00338231	NO
Alexander Gudjonsson, et al	Q92563	Wald ratio	1	-0.000700522	0.00154107	0.649419	NO
Alexander Gudjonsson, et al	Q92583	Wald ratio	1	0.00146568	0.00106286	0.167897	NO
Alexander Gudjonsson, et al	Q92619	Wald ratio	1	-0.00241141	0.00203513	0.236059	NO
Alexander Gudjonsson, et al	Q92626	Wald ratio	1	-0.000617039	0.00194674	0.751274	NO
Alexander Gudjonsson, et al	Q92729	Wald ratio	1	0.00179556	0.00182	0.323853	NO
Alexander Gudjonsson, et al	Q92765	Wald ratio	1	-0.000316172	0.000883564	0.720465	NO
Alexander Gudjonsson, et al	Q92820	Wald ratio	1	0.000630176	0.00079022	0.425179	NO
Alexander Gudjonsson, et al	Q92832	Wald ratio	1	0.000383878	0.000761165	0.61403	NO
Alexander Gudjonsson, et al	Q92859	Wald ratio	1	0.00169667	0.00182173	0.351672	NO
Alexander Gudjonsson, et al	Q93070	Wald ratio	1	-8.36053e-05	0.000443694	0.85054	NO
Alexander Gudjonsson, et al	Q93091	Wald ratio	1	0.00141485	0.000504152	0.00500998	NO
Alexander Gudjonsson, et al	Q969E1	Wald ratio	1	-9.77762e-05	0.00143886	0.945822	NO
Alexander Gudjonsson, et al	Q969X2	Wald ratio	1	0.00472206	0.002561	0.0652075	NO
Alexander Gudjonsson, et al	Q969Z4	Wald ratio	1	-0.00197413	0.00127048	0.120222	NO
Alexander Gudjonsson, et al	Q96AP7	Wald ratio	1	-0.00276004	0.00182303	0.13003	NO
Alexander Gudjonsson, et al	Q96BQ1	Wald ratio	1	0.000801886	0.00127527	0.529482	NO
Alexander Gudjonsson, et al	Q96D42	Wald ratio	1	0.000644249	0.000712253	0.365718	NO
Alexander Gudjonsson, et al	Q96DA0	Wald ratio	1	0.00293484	0.0022028	0.182755	NO
Alexander Gudjonsson, et al	Q96DB5	Wald ratio	1	0.000820803	0.000352224	0.0197879	NO
Alexander Gudjonsson, et al	Q96EE4	Wald ratio	1	0.001749	0.00120637	0.147114	NO
Alexander Gudjonsson, et al	Q96EK6	Wald ratio	1	-0.00101844	0.00204558	0.618573	NO
Alexander Gudjonsson, et al	Q96F46	Inverse variance weighted	2	0.000193693	0.000345098	0.574613	NO
Alexander Gudjonsson, et al	Q96F46	Inverse variance weighted	2	0.000193693	0.000345098	0.574613	NO
Alexander Gudjonsson, et al	Q96F46	Inverse variance weighted	2	0.000193693	0.000345098	0.574613	NO
Alexander Gudjonsson, et al	Q96FJ2	Wald ratio	1	-0.00207881	0.00222777	0.350749	NO
Alexander Gudjonsson, et al	Q96GW7	Wald ratio	1	0.00178414	0.00141041	0.20588	NO
Alexander Gudjonsson, et al	Q96IY4	Wald ratio	1	0.00223228	0.000573222	9.84936e-05	NO
Alexander Gudjonsson, et al	Q96J42	Wald ratio	1	0.00199885	0.00150756	0.184879	NO
Alexander Gudjonsson, et al	Q96KN2	Inverse variance weighted	2	0.000455141	0.00100637	0.651083	NO
Alexander Gudjonsson, et al	Q96KN2	Inverse variance weighted	2	0.000455141	0.00100637	0.651083	NO
Alexander Gudjonsson, et al	Q96KN2	Inverse variance weighted	2	0.000455141	0.00100637	0.651083	NO
Alexander Gudjonsson, et al	Q96L58	Wald ratio	1	0.00213278	0.00212642	0.315864	NO
Alexander Gudjonsson, et al	Q96LA6	Wald ratio	1	-0.00110479	0.00100958	0.273822	NO
Alexander Gudjonsson, et al	Q96MK3	Wald ratio	1	-0.00286544	0.00227228	0.207295	NO
Alexander Gudjonsson, et al	Q96NZ8	Wald ratio	1	0.00155415	0.0016356	0.342008	NO
Alexander Gudjonsson, et al	Q96P31	Wald ratio	1	-0.000978803	0.000460877	0.0336884	NO
Alexander Gudjonsson, et al	Q96PD2	Inverse variance weighted	2	-0.00228781	0.00108007	0.0341573	NO
Alexander Gudjonsson, et al	Q96PD2	Inverse variance weighted	2	-0.00228781	0.00108007	0.0341573	NO
Alexander Gudjonsson, et al	Q96PD2	Inverse variance weighted	2	-0.00228781	0.00108007	0.0341573	NO
Alexander Gudjonsson, et al	Q96PD5	Wald ratio	1	0.000615252	0.000871455	0.480184	NO
Alexander Gudjonsson, et al	Q96QV1	Wald ratio	1	-0.000575256	0.00219409	0.79318	NO
Alexander Gudjonsson, et al	Q96SM3	Inverse variance weighted	2	0.00113192	0.000649459	0.0813558	NO
Alexander Gudjonsson, et al	Q96SM3	Inverse variance weighted	2	0.00113192	0.000649459	0.0813558	NO
Alexander Gudjonsson, et al	Q96SM3	Inverse variance weighted	2	0.00113192	0.000649459	0.0813558	NO
Alexander Gudjonsson, et al	Q99665	Wald ratio	1	0.00198862	0.00195232	0.308395	NO
Alexander Gudjonsson, et al	Q99727	Wald ratio	1	0.000899477	0.00111678	0.420577	NO
Alexander Gudjonsson, et al	Q99829	Inverse variance weighted	2	0.00092575	0.000462382	0.0452705	NO
Alexander Gudjonsson, et al	Q99829	Inverse variance weighted	2	0.00092575	0.000462382	0.0452705	NO
Alexander Gudjonsson, et al	Q99829	Inverse variance weighted	2	0.00092575	0.000462382	0.0452705	NO
Alexander Gudjonsson, et al	Q99969	Wald ratio	1	0.000345842	0.000979922	0.724142	NO
Alexander Gudjonsson, et al	Q9BPX1	Wald ratio	1	0.000416322	0.00180455	0.817542	NO
Alexander Gudjonsson, et al	Q9BQ16	Inverse variance weighted	3	0.000188041	0.000567656	0.740449	NO
Alexander Gudjonsson, et al	Q9BQ16	Inverse variance weighted	3	0.000188041	0.000567656	0.740449	NO
Alexander Gudjonsson, et al	Q9BQ16	Inverse variance weighted	3	0.000188041	0.000567656	0.740449	NO
Alexander Gudjonsson, et al	Q9BQ16	Inverse variance weighted	3	0.000188041	0.000567656	0.740449	NO
Alexander Gudjonsson, et al	Q9BQ16	Inverse variance weighted	3	0.000188041	0.000567656	0.740449	NO
Alexander Gudjonsson, et al	Q9BQ51	Inverse variance weighted	2	0.000435161	0.000646516	0.500892	NO
Alexander Gudjonsson, et al	Q9BQ51	Inverse variance weighted	2	0.000435161	0.000646516	0.500892	NO
Alexander Gudjonsson, et al	Q9BQ51	Inverse variance weighted	2	0.000435161	0.000646516	0.500892	NO
Alexander Gudjonsson, et al	Q9BT88	Wald ratio	1	0.00129827	0.00111175	0.242899	NO
Alexander Gudjonsson, et al	Q9BW91	Wald ratio	1	-0.000103897	0.00119832	0.930908	NO
Alexander Gudjonsson, et al	Q9BWP8	Wald ratio	1	-0.00127156	0.00201025	0.527035	NO
Alexander Gudjonsson, et al	Q9BWV1	Wald ratio	1	-0.000712367	0.00169213	0.673763	NO
Alexander Gudjonsson, et al	Q9BX59	Wald ratio	1	-0.000204587	0.000233358	0.380643	NO
Alexander Gudjonsson, et al	Q9BX67	Wald ratio	1	-0.000196432	0.0020702	0.924406	NO
Alexander Gudjonsson, et al	Q9BXJ0	Wald ratio	1	0.000390393	0.0014565	0.788672	NO
Alexander Gudjonsson, et al	Q9BXR6	Inverse variance weighted	3	-0.000162931	0.000576246	0.777371	NO
Alexander Gudjonsson, et al	Q9BXR6	Inverse variance weighted	3	-0.000162931	0.000576246	0.777371	NO
Alexander Gudjonsson, et al	Q9BXR6	Inverse variance weighted	3	-0.000162931	0.000576246	0.777371	NO
Alexander Gudjonsson, et al	Q9BXR6	Inverse variance weighted	3	-0.000162931	0.000576246	0.777371	NO
Alexander Gudjonsson, et al	Q9BXR6	Inverse variance weighted	3	-0.000162931	0.000576246	0.777371	NO
Alexander Gudjonsson, et al	Q9BXY4	Wald ratio	1	-0.00381396	0.000899411	2.23012e-05	NO
Alexander Gudjonsson, et al	Q9BYC5	Wald ratio	1	-0.000172743	0.000237173	0.466405	NO
Alexander Gudjonsson, et al	Q9BZR6	Inverse variance weighted	2	-0.000293531	0.000885606	0.740308	NO
Alexander Gudjonsson, et al	Q9BZR6	Inverse variance weighted	2	-0.000293531	0.000885606	0.740308	NO
Alexander Gudjonsson, et al	Q9BZR6	Inverse variance weighted	2	-0.000293531	0.000885606	0.740308	NO
Alexander Gudjonsson, et al	Q9GZP0	Wald ratio	1	0.00102889	0.000529812	0.052139	NO
Alexander Gudjonsson, et al	Q9H013	Wald ratio	1	0.000970557	0.00130503	0.457055	NO
Alexander Gudjonsson, et al	Q9H0R4	Wald ratio	1	0.00209795	0.00158644	0.186029	NO
Alexander Gudjonsson, et al	Q9H0V9	Wald ratio	1	0.0042436	0.00168853	0.0119646	NO
Alexander Gudjonsson, et al	Q9H488	Wald ratio	1	-0.000655173	0.00066608	0.3253	NO
Alexander Gudjonsson, et al	Q9H4A4	Inverse variance weighted	2	-0.00142626	0.000800605	0.0748348	NO
Alexander Gudjonsson, et al	Q9H4A4	Inverse variance weighted	2	-0.00142626	0.000800605	0.0748348	NO
Alexander Gudjonsson, et al	Q9H4A4	Inverse variance weighted	2	-0.00142626	0.000800605	0.0748348	NO
Alexander Gudjonsson, et al	Q9H4F8	Inverse variance weighted	2	0.000846173	0.00215032	0.693943	NO
Alexander Gudjonsson, et al	Q9H4F8	Inverse variance weighted	2	0.000846173	0.00215032	0.693943	NO
Alexander Gudjonsson, et al	Q9H4F8	Inverse variance weighted	2	0.000846173	0.00215032	0.693943	NO
Alexander Gudjonsson, et al	Q9H5V8	Wald ratio	1	-0.00137235	0.00190951	0.47233	NO
Alexander Gudjonsson, et al	Q9H6B4	Wald ratio	1	0.000755139	0.00131849	0.566826	NO
Alexander Gudjonsson, et al	Q9H7M9	Wald ratio	1	-0.00117862	0.00198387	0.552446	NO
Alexander Gudjonsson, et al	Q9H8J5	Wald ratio	1	-0.00253285	0.00117969	0.0317893	NO
Alexander Gudjonsson, et al	Q9HAT2	Wald ratio	1	0.0028617	0.00194775	0.141769	NO
Alexander Gudjonsson, et al	Q9HB29	Wald ratio	1	-0.00106149	0.00110985	0.338857	NO
Alexander Gudjonsson, et al	Q9HB63	Wald ratio	1	0.00279446	0.0014891	0.0605708	NO
Alexander Gudjonsson, et al	Q9HBG7	Wald ratio	1	-0.00115777	0.0010528	0.271457	NO
Alexander Gudjonsson, et al	Q9HC23	Wald ratio	1	0.000342981	0.000393655	0.383604	NO
Alexander Gudjonsson, et al	Q9HC56	Inverse variance weighted	2	0.00170705	0.00118636	0.15018	NO
Alexander Gudjonsson, et al	Q9HC56	Inverse variance weighted	2	0.00170705	0.00118636	0.15018	NO
Alexander Gudjonsson, et al	Q9HC56	Inverse variance weighted	2	0.00170705	0.00118636	0.15018	NO
Alexander Gudjonsson, et al	Q9HC57	Wald ratio	1	0.00111584	0.000844478	0.186389	NO
Alexander Gudjonsson, et al	Q9HCJ2	Wald ratio	1	0.000604972	0.00229379	0.791978	NO
Alexander Gudjonsson, et al	Q9HCN6	Wald ratio	1	0.00346391	0.00305137	0.256293	NO
Alexander Gudjonsson, et al	Q9HDC9	Wald ratio	1	0.00286268	0.00142795	0.0449894	NO
Alexander Gudjonsson, et al	Q9NNX6	Wald ratio	1	0.000783012	0.00101622	0.440995	NO
Alexander Gudjonsson, et al	Q9NP99	Wald ratio	1	0.00030603	0.000977734	0.754281	NO
Alexander Gudjonsson, et al	Q9NPC4	Wald ratio	1	0.0037053	0.00134862	0.00600579	NO
Alexander Gudjonsson, et al	Q9NPF2	Wald ratio	1	0.00230807	0.00140657	0.100814	NO
Alexander Gudjonsson, et al	Q9NPH0	Inverse variance weighted	2	0.000174666	0.00051519	0.734586	NO
Alexander Gudjonsson, et al	Q9NPH0	Inverse variance weighted	2	0.000174666	0.00051519	0.734586	NO
Alexander Gudjonsson, et al	Q9NPH0	Inverse variance weighted	2	0.000174666	0.00051519	0.734586	NO
Alexander Gudjonsson, et al	Q9NPH3	Inverse variance weighted	2	0.000111443	0.000631154	0.859846	NO
Alexander Gudjonsson, et al	Q9NPH3	Inverse variance weighted	2	0.000111443	0.000631154	0.859846	NO
Alexander Gudjonsson, et al	Q9NPH3	Inverse variance weighted	2	0.000111443	0.000631154	0.859846	NO
Alexander Gudjonsson, et al	Q9NPH6	Wald ratio	1	0.00073904	0.00104876	0.481012	NO
Alexander Gudjonsson, et al	Q9NQ25	Inverse variance weighted	2	-0.000178239	0.000360044	0.620566	NO
Alexander Gudjonsson, et al	Q9NQ25	Inverse variance weighted	2	-0.000178239	0.000360044	0.620566	NO
Alexander Gudjonsson, et al	Q9NQ25	Inverse variance weighted	2	-0.000178239	0.000360044	0.620566	NO
Alexander Gudjonsson, et al	Q9NQ79	Wald ratio	1	-0.000879066	0.00102835	0.392643	NO
Alexander Gudjonsson, et al	Q9NR71	Wald ratio	1	-0.000189438	0.000679378	0.780368	NO
Alexander Gudjonsson, et al	Q9NRB3	Wald ratio	1	-0.00393299	0.00236192	0.0958796	NO
Alexander Gudjonsson, et al	Q9NRR1	Inverse variance weighted	2	-4.26027e-05	0.00081537	0.95833	NO
Alexander Gudjonsson, et al	Q9NRR1	Inverse variance weighted	2	-4.26027e-05	0.00081537	0.95833	NO
Alexander Gudjonsson, et al	Q9NRR1	Inverse variance weighted	2	-4.26027e-05	0.00081537	0.95833	NO
Alexander Gudjonsson, et al	Q9NRW1	Wald ratio	1	-0.000110955	0.00145274	0.939119	NO
Alexander Gudjonsson, et al	Q9NS85	Wald ratio	1	0.0028053	0.0014089	0.0464658	NO
Alexander Gudjonsson, et al	Q9NS98	Wald ratio	1	0.00119022	0.0015463	0.441466	NO
Alexander Gudjonsson, et al	Q9NT22	Wald ratio	1	0.00239093	0.00161427	0.138573	NO
Alexander Gudjonsson, et al	Q9NTK5	Wald ratio	1	0.003351	0.00144078	0.0200282	NO
Alexander Gudjonsson, et al	Q9NTU7	Inverse variance weighted	2	-0.00057021	0.0015906	0.719979	NO
Alexander Gudjonsson, et al	Q9NTU7	Inverse variance weighted	2	-0.00057021	0.0015906	0.719979	NO
Alexander Gudjonsson, et al	Q9NTU7	Inverse variance weighted	2	-0.00057021	0.0015906	0.719979	NO
Alexander Gudjonsson, et al	Q9NUM4	Wald ratio	1	0.00113401	0.00114058	0.320105	NO
Alexander Gudjonsson, et al	Q9NVQ4	Wald ratio	1	0.00510625	0.00249842	0.0409739	NO
Alexander Gudjonsson, et al	Q9NX62	Wald ratio	1	0.000956012	0.000773174	0.216281	NO
Alexander Gudjonsson, et al	Q9NXS2	Wald ratio	1	-0.00662901	0.00128619	2.5501e-07	YES
Alexander Gudjonsson, et al	Q9NZ08	Inverse variance weighted	2	0.000172738	0.000258692	0.504303	NO
Alexander Gudjonsson, et al	Q9NZ08	Inverse variance weighted	2	0.000172738	0.000258692	0.504303	NO
Alexander Gudjonsson, et al	Q9NZ08	Inverse variance weighted	2	0.000172738	0.000258692	0.504303	NO
Alexander Gudjonsson, et al	Q9NZA1	Wald ratio	1	-0.000819546	0.000705483	0.245365	NO
Alexander Gudjonsson, et al	Q9NZK5	Wald ratio	1	0.000311935	0.000360679	0.387118	NO
Alexander Gudjonsson, et al	Q9NZQ7	Wald ratio	1	-0.000753068	0.00101896	0.459874	NO
Alexander Gudjonsson, et al	Q9NZU0	Wald ratio	1	-6.23529e-05	0.000477029	0.896004	NO
Alexander Gudjonsson, et al	Q9P016	Wald ratio	1	0.00178095	0.00210729	0.398035	NO
Alexander Gudjonsson, et al	Q9P0G3	Wald ratio	1	0.001716	0.000737448	0.0199681	NO
Alexander Gudjonsson, et al	Q9P121	Wald ratio	1	-0.00194025	0.0010238	0.0580727	NO
Alexander Gudjonsson, et al	Q9P126	Inverse variance weighted	2	8.99202e-06	0.000766823	0.990644	NO
Alexander Gudjonsson, et al	Q9P126	Inverse variance weighted	2	8.99202e-06	0.000766823	0.990644	NO
Alexander Gudjonsson, et al	Q9P126	Inverse variance weighted	2	8.99202e-06	0.000766823	0.990644	NO
Alexander Gudjonsson, et al	Q9P1W8	Wald ratio	1	-0.000843924	0.00140714	0.548676	NO
Alexander Gudjonsson, et al	Q9P2B2	Inverse variance weighted	2	-0.000367872	0.00079136	0.642032	NO
Alexander Gudjonsson, et al	Q9P2B2	Inverse variance weighted	2	-0.000367872	0.00079136	0.642032	NO
Alexander Gudjonsson, et al	Q9P2B2	Inverse variance weighted	2	-0.000367872	0.00079136	0.642032	NO
Alexander Gudjonsson, et al	Q9UBP4	Wald ratio	1	-0.000933067	0.00162524	0.565892	NO
Alexander Gudjonsson, et al	Q9UBS4	Wald ratio	1	0.000210816	0.00081926	0.796928	NO
Alexander Gudjonsson, et al	Q9UBX1	Wald ratio	1	0.0046056	0.00159207	0.00381764	NO
Alexander Gudjonsson, et al	Q9UBX7	Wald ratio	1	7.56097e-05	0.000407033	0.852634	NO
Alexander Gudjonsson, et al	Q9UBX8	Wald ratio	1	-0.00112212	0.000642441	0.0806982	NO
Alexander Gudjonsson, et al	Q9UGM5	Inverse variance weighted	3	0.000842846	0.000872695	0.334146	NO
Alexander Gudjonsson, et al	Q9UGM5	Inverse variance weighted	3	0.000842846	0.000872695	0.334146	NO
Alexander Gudjonsson, et al	Q9UGM5	Inverse variance weighted	3	0.000842846	0.000872695	0.334146	NO
Alexander Gudjonsson, et al	Q9UGM5	Inverse variance weighted	3	0.000842846	0.000872695	0.334146	NO
Alexander Gudjonsson, et al	Q9UGM5	Inverse variance weighted	3	0.000842846	0.000872695	0.334146	NO
Alexander Gudjonsson, et al	Q9UGN4	Inverse variance weighted	2	-0.00131468	0.000800829	0.100662	NO
Alexander Gudjonsson, et al	Q9UGN4	Inverse variance weighted	2	-0.00131468	0.000800829	0.100662	NO
Alexander Gudjonsson, et al	Q9UGN4	Inverse variance weighted	2	-0.00131468	0.000800829	0.100662	NO
Alexander Gudjonsson, et al	Q9UH65	Wald ratio	1	0.00202656	0.0010331	0.0498057	NO
Alexander Gudjonsson, et al	Q9UHC6	Wald ratio	1	-0.000151905	0.00169527	0.928601	NO
Alexander Gudjonsson, et al	Q9UHG3	Inverse variance weighted	2	-0.000577205	0.000548122	0.292314	NO
Alexander Gudjonsson, et al	Q9UHG3	Inverse variance weighted	2	-0.000577205	0.000548122	0.292314	NO
Alexander Gudjonsson, et al	Q9UHG3	Inverse variance weighted	2	-0.000577205	0.000548122	0.292314	NO
Alexander Gudjonsson, et al	Q9UHX3	Wald ratio	1	0.00167656	0.0010249	0.101875	NO
Alexander Gudjonsson, et al	Q9UI42	Wald ratio	1	0.000114487	0.000259224	0.658741	NO
Alexander Gudjonsson, et al	Q9UIW2	Wald ratio	1	0.000276039	0.00171611	0.872211	NO
Alexander Gudjonsson, et al	Q9UJ70	Wald ratio	1	0.00178261	0.000775866	0.0215863	NO
Alexander Gudjonsson, et al	Q9UJJ9	Wald ratio	1	-2.44031e-05	0.00179343	0.989144	NO
Alexander Gudjonsson, et al	Q9UJU6	Wald ratio	1	-0.00460763	0.00161135	0.00424337	NO
Alexander Gudjonsson, et al	Q9UK23	Wald ratio	1	-0.00149567	0.0010843	0.167776	NO
Alexander Gudjonsson, et al	Q9UK55	Wald ratio	1	6.36022e-05	0.000439649	0.884975	NO
Alexander Gudjonsson, et al	Q9UKG9	Wald ratio	1	-0.000855888	0.00151012	0.570872	NO
Alexander Gudjonsson, et al	Q9UKJ1	Wald ratio	1	-0.00043305	0.000225223	0.0545103	NO
Alexander Gudjonsson, et al	Q9UKR3	Inverse variance weighted	2	-0.00013864	0.000950237	0.884	NO
Alexander Gudjonsson, et al	Q9UKR3	Inverse variance weighted	2	-0.00013864	0.000950237	0.884	NO
Alexander Gudjonsson, et al	Q9UKR3	Inverse variance weighted	2	-0.00013864	0.000950237	0.884	NO
Alexander Gudjonsson, et al	Q9UKZ9	Wald ratio	1	-0.00141278	0.000797299	0.0764008	NO
Alexander Gudjonsson, et al	Q9UNA0	Wald ratio	1	-0.000270194	0.000381259	0.478517	NO
Alexander Gudjonsson, et al	Q9UNE0	Inverse variance weighted	2	-3.87187e-05	0.000547262	0.943597	NO
Alexander Gudjonsson, et al	Q9UNE0	Inverse variance weighted	2	-3.87187e-05	0.000547262	0.943597	NO
Alexander Gudjonsson, et al	Q9UNE0	Inverse variance weighted	2	-3.87187e-05	0.000547262	0.943597	NO
Alexander Gudjonsson, et al	Q9UNP9	Wald ratio	1	0.00112142	0.00117255	0.338875	NO
Alexander Gudjonsson, et al	Q9UQ53	Wald ratio	1	0.000564523	0.000668567	0.398459	NO
Alexander Gudjonsson, et al	Q9Y251	Wald ratio	1	-0.00113606	0.000669107	0.0895308	NO
Alexander Gudjonsson, et al	Q9Y259	Wald ratio	1	-0.00330024	0.00246047	0.179821	NO
Alexander Gudjonsson, et al	Q9Y274	Wald ratio	1	-0.000749617	0.000357523	0.0360205	NO
Alexander Gudjonsson, et al	Q9Y2C2	Wald ratio	1	0.00353634	0.00226669	0.118727	NO
Alexander Gudjonsson, et al	Q9Y2E5	Wald ratio	1	0.00153414	0.00101667	0.131303	NO
Alexander Gudjonsson, et al	Q9Y336	Wald ratio	1	5.20655e-05	0.000260967	0.841864	NO
Alexander Gudjonsson, et al	Q9Y3C6	Wald ratio	1	0.00123185	0.00150544	0.413208	NO
Alexander Gudjonsson, et al	Q9Y3E7	Wald ratio	1	0.000858813	0.00229142	0.707812	NO
Alexander Gudjonsson, et al	Q9Y4P3	Wald ratio	1	-5.06407e-05	0.00150047	0.973077	NO
Alexander Gudjonsson, et al	Q9Y4X3	Wald ratio	1	-0.000599719	0.00157702	0.703733	NO
Alexander Gudjonsson, et al	Q9Y561	Wald ratio	1	0.00228325	0.00159735	0.15289	NO
Alexander Gudjonsson, et al	Q9Y5C1	Inverse variance weighted	2	1.05912e-06	0.00258314	0.999673	NO
Alexander Gudjonsson, et al	Q9Y5C1	Inverse variance weighted	2	1.05912e-06	0.00258314	0.999673	NO
Alexander Gudjonsson, et al	Q9Y5C1	Inverse variance weighted	2	1.05912e-06	0.00258314	0.999673	NO
Alexander Gudjonsson, et al	Q9Y5Y7	Wald ratio	1	0.00362097	0.00235647	0.124389	NO
Alexander Gudjonsson, et al	Q9Y646	Inverse variance weighted	2	3.04756e-05	0.00102274	0.976228	NO
Alexander Gudjonsson, et al	Q9Y646	Inverse variance weighted	2	3.04756e-05	0.00102274	0.976228	NO
Alexander Gudjonsson, et al	Q9Y646	Inverse variance weighted	2	3.04756e-05	0.00102274	0.976228	NO
Alexander Gudjonsson, et al	Q9Y680	Wald ratio	1	-0.000841146	0.00110584	0.446873	NO
Alexander Gudjonsson, et al	Q9Y6Q6	Wald ratio	1	-0.00101703	0.00204079	0.618238	NO
Benjamin B. Sun, et al	A6NH11	Wald ratio	1	-0.000144194	0.00115238	0.900423	NO
Benjamin B. Sun, et al	A6NHS7	Wald ratio	1	-0.00309016	0.000548671	1.78041e-08	YES
Benjamin B. Sun, et al	A6NI73	Wald ratio	1	-0.00877835	0.00774858	0.257257	NO
Benjamin B. Sun, et al	O00241	Wald ratio	1	0.000755794	0.000431271	0.0796908	NO
Benjamin B. Sun, et al	O00253	Wald ratio	1	0.00020518	0.00155144	0.894785	NO
Benjamin B. Sun, et al	O00451	Wald ratio	1	-0.00038203	0.000986106	0.698451	NO
Benjamin B. Sun, et al	O00462	Wald ratio	1	-0.00137041	0.000555823	0.0136804	NO
Benjamin B. Sun, et al	O00533	Wald ratio	1	0.000256558	0.00144726	0.859295	NO
Benjamin B. Sun, et al	O00548	Wald ratio	1	-0.00355504	0.00157561	0.0240522	NO
Benjamin B. Sun, et al	O00602	Wald ratio	1	-0.000173941	0.000576393	0.762823	NO
Benjamin B. Sun, et al	O14625	Wald ratio	1	0.00264672	0.00129753	0.0413683	NO
Benjamin B. Sun, et al	O14737	Wald ratio	1	0.000527099	0.000928292	0.57016	NO
Benjamin B. Sun, et al	O14786	Wald ratio	1	-0.00130147	0.0011067	0.2396	NO
Benjamin B. Sun, et al	O14791	Wald ratio	1	-1.0008e-05	0.00132624	0.993979	NO
Benjamin B. Sun, et al	O15031	Wald ratio	1	0.000782073	0.000570394	0.170341	NO
Benjamin B. Sun, et al	O15041	Wald ratio	1	-2.89649e-05	0.000404871	0.942967	NO
Benjamin B. Sun, et al	O15197	Wald ratio	1	0.000779164	0.00105027	0.458166	NO
Benjamin B. Sun, et al	O15264	Wald ratio	1	-0.00262423	0.001391	0.0592165	NO
Benjamin B. Sun, et al	O15444	Wald ratio	1	-0.000418015	0.000558221	0.453956	NO
Benjamin B. Sun, et al	O15467	Wald ratio	1	-0.000311901	0.000336906	0.35456	NO
Benjamin B. Sun, et al	O43155	Wald ratio	1	0.000153591	0.00136372	0.910327	NO
Benjamin B. Sun, et al	O43291	Wald ratio	1	-0.000274914	0.000342755	0.422511	NO
Benjamin B. Sun, et al	O43405	Wald ratio	1	-0.000689096	0.000929618	0.458531	NO
Benjamin B. Sun, et al	O43508	Wald ratio	1	-0.000693648	0.000848995	0.413916	NO
Benjamin B. Sun, et al	O43555	Wald ratio	1	0.000731855	0.00171884	0.670266	NO
Benjamin B. Sun, et al	O60243	Wald ratio	1	0.000917384	0.00138141	0.506631	NO
Benjamin B. Sun, et al	O60259	Wald ratio	1	0.000154184	0.00110827	0.889354	NO
Benjamin B. Sun, et al	O60462	Wald ratio	1	0.000349087	0.00152085	0.818454	NO
Benjamin B. Sun, et al	O60486	Wald ratio	1	0.00101977	0.000597346	0.0877904	NO
Benjamin B. Sun, et al	O60507	Wald ratio	1	0.000618296	0.00139471	0.657539	NO
Benjamin B. Sun, et al	O60704	Wald ratio	1	-0.000683317	0.00124516	0.583158	NO
Benjamin B. Sun, et al	O60760	Wald ratio	1	-0.000144768	0.000691857	0.834257	NO
Benjamin B. Sun, et al	O60909	Wald ratio	1	-0.00124488	0.000980949	0.20442	NO
Benjamin B. Sun, et al	O75015	Wald ratio	1	0.000434814	0.000732599	0.552832	NO
Benjamin B. Sun, et al	O75077	Wald ratio	1	-0.00120756	0.000738403	0.101973	NO
Benjamin B. Sun, et al	O75144	Wald ratio	1	-0.000711444	0.000574413	0.215509	NO
Benjamin B. Sun, et al	O75356	Wald ratio	1	-0.000839257	0.000671749	0.211533	NO
Benjamin B. Sun, et al	O75594	Wald ratio	1	0.00289467	0.00143116	0.0431144	NO
Benjamin B. Sun, et al	O75629	Wald ratio	1	-5.85123e-06	0.001305	0.996423	NO
Benjamin B. Sun, et al	O75828	Wald ratio	1	0.000523397	0.000404167	0.19532	NO
Benjamin B. Sun, et al	O76036	Wald ratio	1	-0.0106138	0.00941891	0.259803	NO
Benjamin B. Sun, et al	O94766	Wald ratio	1	6.45088e-05	0.000745051	0.931003	NO
Benjamin B. Sun, et al	O94779	Wald ratio	1	0.00199922	0.00142851	0.161659	NO
Benjamin B. Sun, et al	O94856	Wald ratio	1	2.05856e-05	0.000585595	0.971958	NO
Benjamin B. Sun, et al	O94907	Wald ratio	1	5.80676e-05	0.0017048	0.972828	NO
Benjamin B. Sun, et al	O94923	Wald ratio	1	0.000816952	0.000423906	0.0539548	NO
Benjamin B. Sun, et al	O95388	Wald ratio	1	0.00015903	0.000653129	0.807627	NO
Benjamin B. Sun, et al	O95460	Wald ratio	1	0.000623829	0.00147905	0.673189	NO
Benjamin B. Sun, et al	O95479	Wald ratio	1	-0.000668407	0.000542912	0.218266	NO
Benjamin B. Sun, et al	O95631	Wald ratio	1	-0.00156714	0.000805105	0.0515941	NO
Benjamin B. Sun, et al	O95841	Wald ratio	1	-0.000841581	0.000719703	0.242265	NO
Benjamin B. Sun, et al	P00738	Wald ratio	1	-7.16446e-05	0.000433781	0.868816	NO
Benjamin B. Sun, et al	P00742	Wald ratio	1	-0.00183267	0.00129748	0.157806	NO
Benjamin B. Sun, et al	P00749	Wald ratio	1	-0.00175373	0.00136608	0.199224	NO
Benjamin B. Sun, et al	P00973	Wald ratio	1	0.000558563	0.00114319	0.625125	NO
Benjamin B. Sun, et al	P01133	Wald ratio	1	0.0034173	0.00115509	0.0030917	NO
Benjamin B. Sun, et al	P01210	Wald ratio	1	4.7675e-06	0.00062842	0.993947	NO
Benjamin B. Sun, et al	P01229	Wald ratio	1	-0.00375293	0.00130125	0.00392533	NO
Benjamin B. Sun, et al	P01833	Wald ratio	1	-0.000200555	0.00141575	0.887349	NO
Benjamin B. Sun, et al	P02008	Wald ratio	1	-0.000451484	0.000352126	0.199785	NO
Benjamin B. Sun, et al	P02741	Wald ratio	1	-0.000847521	0.0017565	0.629447	NO
Benjamin B. Sun, et al	P02743	Wald ratio	1	-4.95283e-05	0.00118955	0.966789	NO
Benjamin B. Sun, et al	P02747	Wald ratio	1	4.70945e-05	0.00071506	0.947489	NO
Benjamin B. Sun, et al	P02765	Wald ratio	1	0.00058775	0.000523567	0.261612	NO
Benjamin B. Sun, et al	P02788	Wald ratio	1	1.60904e-05	0.000827829	0.984493	NO
Benjamin B. Sun, et al	P04040	Wald ratio	1	0.00141863	0.00156004	0.363163	NO
Benjamin B. Sun, et al	P04118	Wald ratio	1	0.000963784	0.00073851	0.19188	NO
Benjamin B. Sun, et al	P04155	Wald ratio	1	0.00080892	0.00159425	0.611876	NO
Benjamin B. Sun, et al	P04745	Wald ratio	1	0.000388256	0.000723035	0.591281	NO
Benjamin B. Sun, et al	P04843	Wald ratio	1	0.000535281	0.00089085	0.54793	NO
Benjamin B. Sun, et al	P05155	Wald ratio	1	0.000461901	0.000554523	0.404861	NO
Benjamin B. Sun, et al	P05156	Wald ratio	1	0.000834593	0.000970974	0.390042	NO
Benjamin B. Sun, et al	P05161	Wald ratio	1	-0.00225415	0.00116607	0.0532218	NO
Benjamin B. Sun, et al	P05162	Wald ratio	1	2.29676e-05	0.00108876	0.98317	NO
Benjamin B. Sun, et al	P05362	Wald ratio	1	0.000284818	0.000248558	0.251844	NO
Benjamin B. Sun, et al	P06732	Wald ratio	1	-0.000553422	0.00156513	0.723643	NO
Benjamin B. Sun, et al	P06734	Wald ratio	1	0.00056031	0.000952493	0.55636	NO
Benjamin B. Sun, et al	P07148	Wald ratio	1	0.00167078	0.00167338	0.318063	NO
Benjamin B. Sun, et al	P07359	Wald ratio	1	0.00134043	0.00170679	0.432248	NO
Benjamin B. Sun, et al	P07451	Wald ratio	1	-3.28374e-05	0.00156701	0.983281	NO
Benjamin B. Sun, et al	P07858	Wald ratio	1	-0.000631648	0.000797256	0.428199	NO
Benjamin B. Sun, et al	P07949	Wald ratio	1	0.00145533	0.00129739	0.261975	NO
Benjamin B. Sun, et al	P07998	Wald ratio	1	0.00150295	0.001405	0.284748	NO
Benjamin B. Sun, et al	P08118	Wald ratio	1	0.000484797	0.000310206	0.118094	NO
Benjamin B. Sun, et al	P08174	Wald ratio	1	0.000775753	0.000674889	0.250369	NO
Benjamin B. Sun, et al	P08263	Wald ratio	1	0.000576821	0.000752121	0.443126	NO
Benjamin B. Sun, et al	P08294	Wald ratio	1	-0.000359385	0.000606657	0.553581	NO
Benjamin B. Sun, et al	P08603	Wald ratio	1	0.00124959	0.000810515	0.123142	NO
Benjamin B. Sun, et al	P08697	Wald ratio	1	0.000235934	0.00160139	0.882871	NO
Benjamin B. Sun, et al	P08887	Wald ratio	1	-0.000446337	0.00027236	0.10126	NO
Benjamin B. Sun, et al	P09211	Wald ratio	1	-0.00174484	0.00171587	0.30921	NO
Benjamin B. Sun, et al	P09238	Wald ratio	1	-0.00288854	0.00118399	0.014701	NO
Benjamin B. Sun, et al	P09326	Wald ratio	1	-0.000710451	0.00117218	0.544452	NO
Benjamin B. Sun, et al	P09341	Wald ratio	1	-0.000437088	0.000462225	0.344344	NO
Benjamin B. Sun, et al	P09417	Wald ratio	1	-0.00104039	0.000600141	0.0829928	NO
Benjamin B. Sun, et al	P09619	Wald ratio	1	0.000179692	0.000319133	0.573391	NO
Benjamin B. Sun, et al	P09668	Wald ratio	1	-5.77724e-05	0.000420571	0.890741	NO
Benjamin B. Sun, et al	P09848	Wald ratio	1	7.75939e-05	0.00045325	0.864071	NO
Benjamin B. Sun, et al	P0C8F1	Wald ratio	1	0.000358692	0.000679705	0.597695	NO
Benjamin B. Sun, et al	P0DJI8	Wald ratio	1	-2.10748e-06	0.000294077	0.994282	NO
Benjamin B. Sun, et al	P10144	Wald ratio	1	0.00061904	0.000527143	0.240263	NO
Benjamin B. Sun, et al	P10147	Wald ratio	1	0.000207034	0.000624645	0.74031	NO
Benjamin B. Sun, et al	P10153	Wald ratio	1	0.00207997	0.00123508	0.0921651	NO
Benjamin B. Sun, et al	P10720	Wald ratio	1	-0.000161022	0.000659061	0.806983	NO
Benjamin B. Sun, et al	P10746	Wald ratio	1	0.00123866	0.00159738	0.438085	NO
Benjamin B. Sun, et al	P10768	Wald ratio	1	-0.000521211	0.000621154	0.401412	NO
Benjamin B. Sun, et al	P11226	Wald ratio	1	0.000136422	0.000327416	0.676925	NO
Benjamin B. Sun, et al	P11717	Wald ratio	1	-0.000173586	0.00047954	0.717363	NO
Benjamin B. Sun, et al	P12109	Wald ratio	1	-0.00122111	0.00143844	0.395929	NO
Benjamin B. Sun, et al	P12272	Wald ratio	1	-0.00279437	0.00174722	0.109749	NO
Benjamin B. Sun, et al	P12318	Wald ratio	1	-6.76123e-05	0.000238871	0.777139	NO
Benjamin B. Sun, et al	P13385	Wald ratio	1	0.000646845	0.000265129	0.0146981	NO
Benjamin B. Sun, et al	P13591	Wald ratio	1	-0.000201728	0.00141588	0.886705	NO
Benjamin B. Sun, et al	P13686	Wald ratio	1	-0.000525385	0.000937993	0.575401	NO
Benjamin B. Sun, et al	P13987	Wald ratio	1	-0.00205722	0.000938255	0.0283359	NO
Benjamin B. Sun, et al	P14151	Wald ratio	1	0.000237572	0.000638395	0.709789	NO
Benjamin B. Sun, et al	P14210	Wald ratio	1	0.000756503	0.0018061	0.675318	NO
Benjamin B. Sun, et al	P14384	Wald ratio	1	-0.000259397	0.00171643	0.879877	NO
Benjamin B. Sun, et al	P14415	Wald ratio	1	0.00274176	0.0010323	0.00790805	NO
Benjamin B. Sun, et al	P14550	Wald ratio	1	0.000607438	0.000537478	0.258407	NO
Benjamin B. Sun, et al	P14555	Wald ratio	1	-0.000311942	0.000349102	0.371559	NO
Benjamin B. Sun, et al	P14625	Wald ratio	1	-0.000799583	0.000290579	0.00592895	NO
Benjamin B. Sun, et al	P14780	Wald ratio	1	0.000237368	0.00117008	0.839241	NO
Benjamin B. Sun, et al	P14902	Wald ratio	1	-0.000774708	0.00128364	0.546161	NO
Benjamin B. Sun, et al	P15086	Wald ratio	1	0.000630548	0.00133853	0.637586	NO
Benjamin B. Sun, et al	P15121	Wald ratio	1	0.000465655	0.00155176	0.764115	NO
Benjamin B. Sun, et al	P15291	Wald ratio	1	0.000865581	0.00107126	0.419091	NO
Benjamin B. Sun, et al	P15559	Wald ratio	1	-4.31192e-05	0.000507203	0.932251	NO
Benjamin B. Sun, et al	P15692	Wald ratio	1	-0.000247442	0.0007489	0.741092	NO
Benjamin B. Sun, et al	P15814	Wald ratio	1	0.00154125	0.00118606	0.193785	NO
Benjamin B. Sun, et al	P15848	Wald ratio	1	-0.00138358	0.00141299	0.327489	NO
Benjamin B. Sun, et al	P16109	Wald ratio	1	-0.000952884	0.000574174	0.0970006	NO
Benjamin B. Sun, et al	P16152	Wald ratio	1	0.00181532	0.000884146	0.0400538	NO
Benjamin B. Sun, et al	P16562	Wald ratio	1	0.00062587	0.000550206	0.255321	NO
Benjamin B. Sun, et al	P16619	Wald ratio	1	0.000376484	0.000883271	0.669934	NO
Benjamin B. Sun, et al	P16860	Wald ratio	1	-0.00196429	0.00103505	0.0577259	NO
Benjamin B. Sun, et al	P16930	Wald ratio	1	-0.000512624	0.000557002	0.357402	NO
Benjamin B. Sun, et al	P17181	Wald ratio	1	-0.00145661	0.00151425	0.336082	NO
Benjamin B. Sun, et al	P17213	Wald ratio	1	0.000152039	0.000712383	0.830997	NO
Benjamin B. Sun, et al	P17936	Wald ratio	1	0.000520086	0.0012448	0.676088	NO
Benjamin B. Sun, et al	P18510	Wald ratio	1	-0.000380704	0.00156631	0.807961	NO
Benjamin B. Sun, et al	P19021	Wald ratio	1	-0.000654266	0.000658778	0.320636	NO
Benjamin B. Sun, et al	P19827	Wald ratio	1	-0.00040461	0.000470576	0.389888	NO
Benjamin B. Sun, et al	P19835	Wald ratio	1	-0.00103528	0.00122564	0.398285	NO
Benjamin B. Sun, et al	P19957	Wald ratio	1	0.00153788	0.000975889	0.115055	NO
Benjamin B. Sun, et al	P20061	Wald ratio	1	-0.000673746	0.00106958	0.52875	NO
Benjamin B. Sun, et al	P20062	Wald ratio	1	-0.000340825	0.000411562	0.407599	NO
Benjamin B. Sun, et al	P20138	Wald ratio	1	-0.000346928	0.000335891	0.301671	NO
Benjamin B. Sun, et al	P20155	Wald ratio	1	0.000478717	0.00104743	0.647642	NO
Benjamin B. Sun, et al	P20231	Wald ratio	1	0.000327349	0.000287925	0.25557	NO
Benjamin B. Sun, et al	P20333	Wald ratio	1	-0.00124458	0.00157866	0.430476	NO
Benjamin B. Sun, et al	P20700	Wald ratio	1	-0.00190358	0.00113107	0.0923778	NO
Benjamin B. Sun, et al	P21246	Wald ratio	1	0.00198283	0.00135589	0.143636	NO
Benjamin B. Sun, et al	P21709	Wald ratio	1	0.00183799	0.000646698	0.00448145	NO
Benjamin B. Sun, et al	P22749	Wald ratio	1	-0.000737546	0.000455808	0.10564	NO
Benjamin B. Sun, et al	P23280	Wald ratio	1	0.000243463	0.000443364	0.582919	NO
Benjamin B. Sun, et al	P23435	Wald ratio	1	0.000323957	0.000399816	0.417788	NO
Benjamin B. Sun, et al	P24158	Wald ratio	1	-0.0020451	0.00061338	0.00085561	NO
Benjamin B. Sun, et al	P24666	Wald ratio	1	0.000848272	0.000265102	0.00137525	NO
Benjamin B. Sun, et al	P25445	Wald ratio	1	-0.000159784	0.000885055	0.856732	NO
Benjamin B. Sun, et al	P25774	Wald ratio	1	0.00205928	0.000622637	0.00094181	NO
Benjamin B. Sun, et al	P26447	Wald ratio	1	0.00178942	0.00142044	0.207756	NO
Benjamin B. Sun, et al	P26992	Wald ratio	1	-0.000517312	0.0015918	0.745192	NO
Benjamin B. Sun, et al	P27930	Wald ratio	1	0.00128159	0.000751653	0.0881881	NO
Benjamin B. Sun, et al	P28799	Wald ratio	1	0.000784968	0.00119014	0.509537	NO
Benjamin B. Sun, et al	P29120	Wald ratio	1	0.00322298	0.000302047	1.39976e-26	YES
Benjamin B. Sun, et al	P29323	Wald ratio	1	0.000610963	0.000910438	0.502179	NO
Benjamin B. Sun, et al	P29622	Wald ratio	1	8.37613e-05	0.000575381	0.884257	NO
Benjamin B. Sun, et al	P30533	Wald ratio	1	0.000242419	0.00120918	0.841104	NO
Benjamin B. Sun, et al	P30838	Wald ratio	1	0.00160905	0.00129331	0.21345	NO
Benjamin B. Sun, et al	P31994	Wald ratio	1	-0.000224684	0.000288742	0.436483	NO
Benjamin B. Sun, et al	P32927	Wald ratio	1	0.000285968	0.000927232	0.75777	NO
Benjamin B. Sun, et al	P34096	Wald ratio	1	-0.000378026	0.000799543	0.636354	NO
Benjamin B. Sun, et al	P35052	Wald ratio	1	0.00173163	0.00111751	0.121253	NO
Benjamin B. Sun, et al	P35442	Wald ratio	1	-0.000625484	0.000617748	0.311288	NO
Benjamin B. Sun, et al	P35475	Wald ratio	1	-0.00014384	0.000505419	0.775954	NO
Benjamin B. Sun, et al	P35590	Wald ratio	1	-0.00116078	0.00121617	0.339854	NO
Benjamin B. Sun, et al	P35916	Wald ratio	1	-0.000477144	0.00134389	0.722554	NO
Benjamin B. Sun, et al	P35968	Wald ratio	1	-0.000108817	0.000716379	0.879267	NO
Benjamin B. Sun, et al	P36222	Wald ratio	1	-0.000549691	0.000288228	0.0565026	NO
Benjamin B. Sun, et al	P36871	Wald ratio	1	0.000371749	0.00120581	0.757856	NO
Benjamin B. Sun, et al	P36955	Wald ratio	1	-0.00156074	0.000706358	0.0271354	NO
Benjamin B. Sun, et al	P37840	Wald ratio	1	0.00123704	0.00145683	0.395805	NO
Benjamin B. Sun, et al	P39059	Wald ratio	1	-0.00149203	0.00134025	0.265602	NO
Benjamin B. Sun, et al	P39060	Wald ratio	1	0.000146214	0.000842275	0.862184	NO
Benjamin B. Sun, et al	P40189	Wald ratio	1	-0.00156694	0.00121267	0.196311	NO
Benjamin B. Sun, et al	P47992	Wald ratio	1	0.000146219	0.000873499	0.867059	NO
Benjamin B. Sun, et al	P48357	Wald ratio	1	-0.000235845	0.000285351	0.408515	NO
Benjamin B. Sun, et al	P48745	Wald ratio	1	-0.00274709	0.00168889	0.103829	NO
Benjamin B. Sun, et al	P49223	Wald ratio	1	0.00185215	0.000546751	0.000705195	NO
Benjamin B. Sun, et al	P49788	Wald ratio	1	-9.33461e-05	0.000305383	0.759857	NO
Benjamin B. Sun, et al	P49862	Wald ratio	1	-0.000889172	0.000743127	0.23149	NO
Benjamin B. Sun, et al	P49914	Wald ratio	1	-0.00146277	0.00146883	0.31931	NO
Benjamin B. Sun, et al	P49961	Wald ratio	1	4.55233e-05	0.00147116	0.975314	NO
Benjamin B. Sun, et al	P50897	Wald ratio	1	0.000709469	0.000854014	0.406117	NO
Benjamin B. Sun, et al	P51124	Wald ratio	1	-0.000844354	0.00139095	0.543829	NO
Benjamin B. Sun, et al	P51946	Wald ratio	1	0.0011581	0.00151747	0.445359	NO
Benjamin B. Sun, et al	P52758	Wald ratio	1	-0.00136729	0.000929794	0.141418	NO
Benjamin B. Sun, et al	P53367	Wald ratio	1	8.04497e-05	0.0012529	0.948802	NO
Benjamin B. Sun, et al	P55001	Wald ratio	1	4.12111e-05	0.00141493	0.976764	NO
Benjamin B. Sun, et al	P55773	Inverse variance weighted	2	0.000433447	0.000439738	0.324284	NO
Benjamin B. Sun, et al	P55773	Inverse variance weighted	2	0.000433447	0.000439738	0.324284	NO
Benjamin B. Sun, et al	P55773	Inverse variance weighted	2	0.000433447	0.000439738	0.324284	NO
Benjamin B. Sun, et al	P56159	Wald ratio	1	0.00608825	0.00609222	0.317626	NO
Benjamin B. Sun, et al	P58499	Wald ratio	1	0.000100254	0.000703877	0.886739	NO
Benjamin B. Sun, et al	P58658	Wald ratio	1	-1.30481e-06	0.00176282	0.999409	NO
Benjamin B. Sun, et al	P58753	Wald ratio	1	-0.000699286	0.00176166	0.691407	NO
Benjamin B. Sun, et al	P59901	Wald ratio	1	-0.00377818	0.00604675	0.532083	NO
Benjamin B. Sun, et al	P60022	Wald ratio	1	-5.63594e-05	0.00078435	0.942717	NO
Benjamin B. Sun, et al	P61626	Wald ratio	1	0.000959575	0.000629304	0.127304	NO
Benjamin B. Sun, et al	P78324	Wald ratio	1	0.00013216	0.000252198	0.600254	NO
Benjamin B. Sun, et al	P78333	Wald ratio	1	0.000769495	0.000417496	0.0653115	NO
Benjamin B. Sun, et al	P78417	Wald ratio	1	6.38724e-05	0.000338088	0.850154	NO
Benjamin B. Sun, et al	P80075	Wald ratio	1	-0.000460875	0.00177393	0.795015	NO
Benjamin B. Sun, et al	P80370	Wald ratio	1	-0.000237671	0.000583304	0.683673	NO
Benjamin B. Sun, et al	P84157	Wald ratio	1	-0.00272281	0.00130457	0.0368763	NO
Benjamin B. Sun, et al	P98066	Wald ratio	1	-0.000193467	0.000550907	0.725454	NO
Benjamin B. Sun, et al	Q00888	Wald ratio	1	-0.00127951	0.000461961	0.00561008	NO
Benjamin B. Sun, et al	Q01344	Wald ratio	1	-0.000473635	0.000861971	0.582677	NO
Benjamin B. Sun, et al	Q01638	Wald ratio	1	0.00075875	0.0003465	0.0285422	NO
Benjamin B. Sun, et al	Q01973	Wald ratio	1	-0.000178269	0.000892857	0.841745	NO
Benjamin B. Sun, et al	Q02083	Wald ratio	1	0.000943812	0.000596152	0.113382	NO
Benjamin B. Sun, et al	Q02246	Wald ratio	1	-0.000130889	0.000572042	0.819016	NO
Benjamin B. Sun, et al	Q02487	Wald ratio	1	-0.00107064	0.00161505	0.507384	NO
Benjamin B. Sun, et al	Q02763	Wald ratio	1	0.000484412	0.00123772	0.69552	NO
Benjamin B. Sun, et al	Q04828	Wald ratio	1	0.000196504	0.00118946	0.868784	NO
Benjamin B. Sun, et al	Q07507	Wald ratio	1	0.000368019	0.000711374	0.604922	NO
Benjamin B. Sun, et al	Q08431	Wald ratio	1	-0.00126125	0.00131015	0.33571	NO
Benjamin B. Sun, et al	Q08708	Wald ratio	1	0.000942604	0.00107588	0.380962	NO
Benjamin B. Sun, et al	Q08ET2	Wald ratio	1	0.000428637	0.000395619	0.278605	NO
Benjamin B. Sun, et al	Q10469	Wald ratio	1	-8.99653e-05	0.00157196	0.954361	NO
Benjamin B. Sun, et al	Q10588	Wald ratio	1	-0.000230149	0.000290198	0.427734	NO
Benjamin B. Sun, et al	Q11128	Wald ratio	1	0.000420375	0.000557947	0.45119	NO
Benjamin B. Sun, et al	Q11201	Wald ratio	1	0.000329788	0.00114911	0.774117	NO
Benjamin B. Sun, et al	Q12797	Wald ratio	1	-0.0023795	0.0014632	0.103901	NO
Benjamin B. Sun, et al	Q12841	Wald ratio	1	-0.00177225	0.00145656	0.223704	NO
Benjamin B. Sun, et al	Q13018	Wald ratio	1	0.00078049	0.000327271	0.0170864	NO
Benjamin B. Sun, et al	Q13231	Wald ratio	1	3.48163e-05	0.000337049	0.917727	NO
Benjamin B. Sun, et al	Q13253	Wald ratio	1	-0.000932492	0.0011689	0.425016	NO
Benjamin B. Sun, et al	Q13261	Wald ratio	1	0.000182226	0.000615301	0.76711	NO
Benjamin B. Sun, et al	Q13449	Wald ratio	1	0.000558591	0.00153162	0.715332	NO
Benjamin B. Sun, et al	Q13478	Wald ratio	1	0.000488508	0.000388492	0.208592	NO
Benjamin B. Sun, et al	Q13508	Wald ratio	1	0.000526804	0.00103352	0.610251	NO
Benjamin B. Sun, et al	Q13591	Wald ratio	1	-6.7503e-05	0.00034911	0.846679	NO
Benjamin B. Sun, et al	Q13740	Wald ratio	1	0.00270414	0.00144211	0.0607753	NO
Benjamin B. Sun, et al	Q13753	Wald ratio	1	0.000233333	0.000531949	0.660924	NO
Benjamin B. Sun, et al	Q14005	Wald ratio	1	0.00128865	0.000756692	0.0885661	NO
Benjamin B. Sun, et al	Q14126	Wald ratio	1	0.000779993	0.00176313	0.658206	NO
Benjamin B. Sun, et al	Q14515	Wald ratio	1	-0.000300677	0.000590274	0.610482	NO
Benjamin B. Sun, et al	Q14554	Wald ratio	1	0.000224504	0.000577929	0.697673	NO
Benjamin B. Sun, et al	Q14626	Wald ratio	1	0.000475143	0.00116407	0.683146	NO
Benjamin B. Sun, et al	Q14956	Wald ratio	1	0.000732162	0.00108835	0.50112	NO
Benjamin B. Sun, et al	Q15113	Wald ratio	1	0.00674325	0.00144626	3.12338e-06	YES
Benjamin B. Sun, et al	Q15485	Wald ratio	1	0.00109913	0.000688479	0.110385	NO
Benjamin B. Sun, et al	Q15582	Wald ratio	1	-0.000220888	0.000655649	0.736193	NO
Benjamin B. Sun, et al	Q15818	Wald ratio	1	-0.00141071	0.00101267	0.163602	NO
Benjamin B. Sun, et al	Q15828	Wald ratio	1	0.00201979	0.00166176	0.224194	NO
Benjamin B. Sun, et al	Q16270	Wald ratio	1	-0.000206095	0.000972181	0.832113	NO
Benjamin B. Sun, et al	Q16557	Wald ratio	1	-0.000673456	0.000460913	0.143978	NO
Benjamin B. Sun, et al	Q16627	Wald ratio	1	-0.000280418	0.00060986	0.645655	NO
Benjamin B. Sun, et al	Q16663	Wald ratio	1	5.08103e-06	0.000330941	0.98775	NO
Benjamin B. Sun, et al	Q16666	Wald ratio	1	0.00184084	0.000869822	0.0343161	NO
Benjamin B. Sun, et al	Q16674	Wald ratio	1	-0.000534684	0.000394937	0.175785	NO
Benjamin B. Sun, et al	Q16719	Wald ratio	1	0.000400429	0.000769759	0.602923	NO
Benjamin B. Sun, et al	Q24JP5	Wald ratio	1	-0.000176883	0.000561045	0.752553	NO
Benjamin B. Sun, et al	Q49AH0	Wald ratio	1	-0.00099195	0.00134108	0.459503	NO
Benjamin B. Sun, et al	Q4LDE5	Wald ratio	1	0.00151532	0.000738313	0.0401303	NO
Benjamin B. Sun, et al	Q5KU26	Wald ratio	1	0.000761232	0.00171279	0.656725	NO
Benjamin B. Sun, et al	Q5QGZ9	Wald ratio	1	-0.000144877	0.000248144	0.559326	NO
Benjamin B. Sun, et al	Q5SRI9	Wald ratio	1	-0.000159856	0.00032082	0.618291	NO
Benjamin B. Sun, et al	Q5T2D2	Wald ratio	1	-0.000168663	0.000673079	0.802136	NO
Benjamin B. Sun, et al	Q5VWK5	Wald ratio	1	0.000906977	0.00140589	0.518846	NO
Benjamin B. Sun, et al	Q5VXI9	Wald ratio	1	0.000128029	0.000315533	0.684924	NO
Benjamin B. Sun, et al	Q5VY43	Wald ratio	1	0.00312162	0.00137892	0.0235848	NO
Benjamin B. Sun, et al	Q66K79	Wald ratio	1	0.00150749	0.00155177	0.331318	NO
Benjamin B. Sun, et al	Q6B8I1	Wald ratio	1	0.000845537	0.000997055	0.396419	NO
Benjamin B. Sun, et al	Q6DN72	Wald ratio	1	0.00122046	0.000618758	0.0485596	NO
Benjamin B. Sun, et al	Q6IQ23	Wald ratio	1	0.00250373	0.00163952	0.126734	NO
Benjamin B. Sun, et al	Q6NSJ0	Wald ratio	1	-0.00233021	0.000985963	0.018109	NO
Benjamin B. Sun, et al	Q6NUJ1	Wald ratio	1	-0.000318585	0.000691055	0.64479	NO
Benjamin B. Sun, et al	Q6NW40	Wald ratio	1	0.00237415	0.00135627	0.0800323	NO
Benjamin B. Sun, et al	Q6P179	Wald ratio	1	-0.000942109	0.000282343	0.000847642	NO
Benjamin B. Sun, et al	Q6P4F1	Wald ratio	1	-0.000411883	0.000674671	0.541534	NO
Benjamin B. Sun, et al	Q6P995	Wald ratio	1	0.000608595	0.00107664	0.571889	NO
Benjamin B. Sun, et al	Q6PI73	Wald ratio	1	-0.000393363	0.00429477	0.927023	NO
Benjamin B. Sun, et al	Q6UWB1	Wald ratio	1	-0.000799972	0.00040764	0.0497106	NO
Benjamin B. Sun, et al	Q6UWN8	Wald ratio	1	9.00991e-05	0.000528612	0.86466	NO
Benjamin B. Sun, et al	Q6UWV6	Wald ratio	1	-3.61333e-05	0.000309502	0.907061	NO
Benjamin B. Sun, et al	Q6UXI7	Wald ratio	1	0.000578464	0.000912022	0.525908	NO
Benjamin B. Sun, et al	Q6UXK2	Wald ratio	1	-5.6153e-05	0.00154833	0.97107	NO
Benjamin B. Sun, et al	Q6UXK5	Wald ratio	1	-0.000716192	0.00123992	0.563526	NO
Benjamin B. Sun, et al	Q6UXM1	Wald ratio	1	-0.00115265	0.00158445	0.466934	NO
Benjamin B. Sun, et al	Q6UXV0	Wald ratio	1	0.00274218	0.00172891	0.112722	NO
Benjamin B. Sun, et al	Q6WN34	Wald ratio	1	-0.00138005	0.00115506	0.232172	NO
Benjamin B. Sun, et al	Q6YHK3	Wald ratio	1	0.000708824	0.00076487	0.35407	NO
Benjamin B. Sun, et al	Q6YP21	Wald ratio	1	-0.00249989	0.00173764	0.150243	NO
Benjamin B. Sun, et al	Q6ZMJ2	Wald ratio	1	0.00119329	0.00131159	0.362924	NO
Benjamin B. Sun, et al	Q6ZRP7	Wald ratio	1	-0.00137004	0.000819279	0.0944753	NO
Benjamin B. Sun, et al	Q76LX8	Wald ratio	1	6.03723e-05	0.000600154	0.919872	NO
Benjamin B. Sun, et al	Q7L1S5	Wald ratio	1	-0.00108457	0.000961209	0.259175	NO
Benjamin B. Sun, et al	Q7LG56	Wald ratio	1	0.00128423	0.00180988	0.477974	NO
Benjamin B. Sun, et al	Q7Z4H8	Wald ratio	1	0.00101479	0.000707325	0.151376	NO
Benjamin B. Sun, et al	Q86UD1	Wald ratio	1	-0.000150578	0.00076882	0.844723	NO
Benjamin B. Sun, et al	Q86UX2	Wald ratio	1	-0.000335376	0.00107182	0.754353	NO
Benjamin B. Sun, et al	Q86YB8	Wald ratio	1	0.00222436	0.000790909	0.00491715	NO
Benjamin B. Sun, et al	Q86YT9	Wald ratio	1	-0.000352595	0.000298658	0.237763	NO
Benjamin B. Sun, et al	Q8IWV2	Wald ratio	1	-0.00043754	0.00118052	0.71091	NO
Benjamin B. Sun, et al	Q8IYJ0	Wald ratio	1	0.00309291	0.00152572	0.0426441	NO
Benjamin B. Sun, et al	Q8IYS0	Wald ratio	1	0.000524212	0.000845667	0.535337	NO
Benjamin B. Sun, et al	Q8IZS8	Wald ratio	1	0.0020214	0.00168021	0.22895	NO
Benjamin B. Sun, et al	Q8N3T6	Wald ratio	1	3.16577e-05	0.00135951	0.981422	NO
Benjamin B. Sun, et al	Q8N423	Wald ratio	1	-0.00239458	0.00226832	0.291122	NO
Benjamin B. Sun, et al	Q8N6G5	Wald ratio	1	0.00190847	0.00165438	0.248668	NO
Benjamin B. Sun, et al	Q8N6Q3	Wald ratio	1	0.00078017	0.000615036	0.204621	NO
Benjamin B. Sun, et al	Q8N729	Wald ratio	1	0.000251122	0.000813306	0.757499	NO
Benjamin B. Sun, et al	Q8NAT1	Wald ratio	1	0.000421226	0.00114583	0.71316	NO
Benjamin B. Sun, et al	Q8NBL1	Wald ratio	1	0.00120979	0.00153533	0.430714	NO
Benjamin B. Sun, et al	Q8NFM7	Wald ratio	1	-0.000479465	0.000701867	0.494526	NO
Benjamin B. Sun, et al	Q8NHL6	Wald ratio	1	-0.00531046	0.00177284	0.0027403	NO
Benjamin B. Sun, et al	Q8TAC1	Wald ratio	1	0.00254196	0.00125055	0.042086	NO
Benjamin B. Sun, et al	Q8TB22	Wald ratio	1	-0.000654555	0.00122107	0.591925	NO
Benjamin B. Sun, et al	Q8TCD5	Wald ratio	1	-0.00140745	0.00114522	0.219082	NO
Benjamin B. Sun, et al	Q8TD46	Wald ratio	1	-0.00203888	0.00166419	0.220519	NO
Benjamin B. Sun, et al	Q8TDL5	Wald ratio	1	-0.00173469	0.000691539	0.0121263	NO
Benjamin B. Sun, et al	Q8TDQ0	Wald ratio	1	0.000483404	0.00052651	0.358552	NO
Benjamin B. Sun, et al	Q8TDY8	Wald ratio	1	-0.0010126	0.00114211	0.375294	NO
Benjamin B. Sun, et al	Q8TEU8	Wald ratio	1	-0.000461786	0.00048454	0.34057	NO
Benjamin B. Sun, et al	Q8TEY5	Wald ratio	1	0.00503799	0.0011477	1.13537e-05	YES
Benjamin B. Sun, et al	Q8TF66	Wald ratio	1	-0.000311738	0.000801698	0.697389	NO
Benjamin B. Sun, et al	Q8WTQ1	Wald ratio	1	-0.00100066	0.00177612	0.573166	NO
Benjamin B. Sun, et al	Q8WVF2	Wald ratio	1	-0.000532506	0.000819247	0.515696	NO
Benjamin B. Sun, et al	Q8WVN6	Wald ratio	1	-0.000186123	0.00105283	0.859678	NO
Benjamin B. Sun, et al	Q8WW52	Wald ratio	1	-0.00145998	0.0011582	0.207468	NO
Benjamin B. Sun, et al	Q8WXD2	Wald ratio	1	0.000131746	0.000705101	0.851781	NO
Benjamin B. Sun, et al	Q8WZ59	Wald ratio	1	-0.0019724	0.00146503	0.1782	NO
Benjamin B. Sun, et al	Q92484	Wald ratio	1	-0.000429083	0.000395447	0.277896	NO
Benjamin B. Sun, et al	Q92563	Wald ratio	1	-0.000572446	0.00134605	0.670634	NO
Benjamin B. Sun, et al	Q92765	Wald ratio	1	-0.000285289	0.00079726	0.720465	NO
Benjamin B. Sun, et al	Q92820	Wald ratio	1	0.000559583	0.000738715	0.448746	NO
Benjamin B. Sun, et al	Q92832	Wald ratio	1	0.000396313	0.000615232	0.519467	NO
Benjamin B. Sun, et al	Q92859	Wald ratio	1	-7.75602e-05	0.00169226	0.963444	NO
Benjamin B. Sun, et al	Q93070	Wald ratio	1	-7.73863e-05	0.00041069	0.85054	NO
Benjamin B. Sun, et al	Q93091	Wald ratio	1	0.000968223	0.000347461	0.00532694	NO
Benjamin B. Sun, et al	Q969Z4	Wald ratio	1	0.000349504	0.000880575	0.691438	NO
Benjamin B. Sun, et al	Q96AP7	Wald ratio	1	-0.0021199	0.00142493	0.136823	NO
Benjamin B. Sun, et al	Q96B86	Wald ratio	1	-0.0017498	0.00148527	0.238755	NO
Benjamin B. Sun, et al	Q96BQ1	Wald ratio	1	0.000547281	0.00103713	0.597718	NO
Benjamin B. Sun, et al	Q96D42	Wald ratio	1	0.00128082	0.000770952	0.0966423	NO
Benjamin B. Sun, et al	Q96DB5	Wald ratio	1	0.00238404	0.000920455	0.00959563	NO
Benjamin B. Sun, et al	Q96DZ1	Wald ratio	1	-0.00513512	0.00170392	0.00258075	NO
Benjamin B. Sun, et al	Q96EE4	Wald ratio	1	0.00170776	0.00109503	0.118865	NO
Benjamin B. Sun, et al	Q96GP6	Wald ratio	1	-0.00051125	0.00125082	0.682736	NO
Benjamin B. Sun, et al	Q96HD1	Wald ratio	1	-0.000249498	0.000319594	0.434995	NO
Benjamin B. Sun, et al	Q96LA6	Wald ratio	1	-0.00126053	0.00114578	0.271266	NO
Benjamin B. Sun, et al	Q96LL9	Wald ratio	1	-0.000906839	0.00104847	0.387083	NO
Benjamin B. Sun, et al	Q96MK3	Wald ratio	1	0.00200738	0.00138738	0.14793	NO
Benjamin B. Sun, et al	Q96MU8	Wald ratio	1	-0.00939422	0.0103245	0.362879	NO
Benjamin B. Sun, et al	Q96N21	Wald ratio	1	0.00244923	0.0015739	0.119672	NO
Benjamin B. Sun, et al	Q96P31	Wald ratio	1	-0.00123494	0.00056434	0.028648	NO
Benjamin B. Sun, et al	Q96PD2	Wald ratio	1	-0.00222274	0.00107104	0.0379582	NO
Benjamin B. Sun, et al	Q96PJ5	Wald ratio	1	-6.49262e-05	0.000367356	0.859713	NO
Benjamin B. Sun, et al	Q96PQ1	Wald ratio	1	-0.000323445	0.000360451	0.369541	NO
Benjamin B. Sun, et al	Q96SL4	Wald ratio	1	-0.000572146	0.000691838	0.408241	NO
Benjamin B. Sun, et al	Q99650	Wald ratio	1	-0.000267418	0.0016679	0.87262	NO
Benjamin B. Sun, et al	Q99665	Wald ratio	1	0.00198737	0.00122343	0.104285	NO
Benjamin B. Sun, et al	Q99727	Wald ratio	1	0.000696721	0.000797715	0.382447	NO
Benjamin B. Sun, et al	Q99829	Wald ratio	1	0.00110067	0.000505572	0.0294751	NO
Benjamin B. Sun, et al	Q99985	Wald ratio	1	0.00112098	0.00167121	0.502376	NO
Benjamin B. Sun, et al	Q99988	Wald ratio	1	0.000411791	0.000593805	0.488009	NO
Benjamin B. Sun, et al	Q9BQ16	Wald ratio	1	0.00133574	0.00112267	0.23413	NO
Benjamin B. Sun, et al	Q9BQ51	Wald ratio	1	0.000610455	0.000827483	0.460681	NO
Benjamin B. Sun, et al	Q9BQG2	Wald ratio	1	0.000391504	0.00108337	0.717818	NO
Benjamin B. Sun, et al	Q9BRX8	Wald ratio	1	-0.00246693	0.00157253	0.116702	NO
Benjamin B. Sun, et al	Q9BW91	Wald ratio	1	-0.000280628	0.00114295	0.806047	NO
Benjamin B. Sun, et al	Q9BX59	Wald ratio	1	-0.000233708	0.000259315	0.367455	NO
Benjamin B. Sun, et al	Q9BXJ0	Wald ratio	1	0.000351709	0.00127756	0.783088	NO
Benjamin B. Sun, et al	Q9BXN1	Wald ratio	1	0.000671583	0.000670938	0.316845	NO
Benjamin B. Sun, et al	Q9BXR6	Wald ratio	1	-0.000288399	0.000721699	0.689443	NO
Benjamin B. Sun, et al	Q9BXY4	Wald ratio	1	-0.00463013	0.00109384	2.30676e-05	NO
Benjamin B. Sun, et al	Q9BYC5	Wald ratio	1	-0.000234274	0.000346422	0.49887	NO
Benjamin B. Sun, et al	Q9BYZ8	Wald ratio	1	-0.00262106	0.00144476	0.0696499	NO
Benjamin B. Sun, et al	Q9BZR6	Wald ratio	1	-0.000387064	0.000975971	0.691667	NO
Benjamin B. Sun, et al	Q9GZN4	Wald ratio	1	0.000326213	0.00100926	0.746528	NO
Benjamin B. Sun, et al	Q9GZP0	Wald ratio	1	0.0023369	0.00121253	0.0539433	NO
Benjamin B. Sun, et al	Q9H0B8	Wald ratio	1	4.35892e-05	0.00137049	0.974627	NO
Benjamin B. Sun, et al	Q9H0R4	Wald ratio	1	3.9707e-05	0.000923087	0.965689	NO
Benjamin B. Sun, et al	Q9H0V9	Wald ratio	1	0.00313213	0.00122509	0.0105683	NO
Benjamin B. Sun, et al	Q9H2A7	Wald ratio	1	-0.00018987	0.00155806	0.903007	NO
Benjamin B. Sun, et al	Q9H2E6	Wald ratio	1	-0.000400636	0.00155868	0.797152	NO
Benjamin B. Sun, et al	Q9H488	Wald ratio	1	-0.00078598	0.00078609	0.317378	NO
Benjamin B. Sun, et al	Q9H4F8	Wald ratio	1	0.0014832	0.00109549	0.175764	NO
Benjamin B. Sun, et al	Q9H665	Wald ratio	1	0.000312565	0.000601024	0.603026	NO
Benjamin B. Sun, et al	Q9H6B4	Wald ratio	1	0.00156519	0.0011953	0.190381	NO
Benjamin B. Sun, et al	Q9H7M9	Wald ratio	1	-0.00116539	0.00156236	0.455718	NO
Benjamin B. Sun, et al	Q9H8J5	Wald ratio	1	-0.00197782	0.000921179	0.0317893	NO
Benjamin B. Sun, et al	Q9HB63	Wald ratio	1	0.00261862	0.0013954	0.0605708	NO
Benjamin B. Sun, et al	Q9HBG7	Wald ratio	1	-0.00277092	0.00149505	0.0638263	NO
Benjamin B. Sun, et al	Q9HBL8	Wald ratio	1	0.000209352	0.00112538	0.852423	NO
Benjamin B. Sun, et al	Q9HD89	Wald ratio	1	-0.00022156	0.00131218	0.865916	NO
Benjamin B. Sun, et al	Q9HDC9	Wald ratio	1	0.00273611	0.00148703	0.06577	NO
Benjamin B. Sun, et al	Q9NPH3	Wald ratio	1	-2.92641e-05	0.000307231	0.924115	NO
Benjamin B. Sun, et al	Q9NPH6	Wald ratio	1	0.000736613	0.00103575	0.476969	NO
Benjamin B. Sun, et al	Q9NQ25	Wald ratio	1	-0.000150949	0.000351328	0.667448	NO
Benjamin B. Sun, et al	Q9NR71	Wald ratio	1	-0.000901715	0.000566354	0.111353	NO
Benjamin B. Sun, et al	Q9NRM6	Wald ratio	1	0.000867952	0.000728516	0.233497	NO
Benjamin B. Sun, et al	Q9NS18	Wald ratio	1	-0.000294731	0.000878748	0.737324	NO
Benjamin B. Sun, et al	Q9NS62	Wald ratio	1	0.00155508	0.000988471	0.115669	NO
Benjamin B. Sun, et al	Q9NS85	Wald ratio	1	0.00285195	0.00143232	0.0464658	NO
Benjamin B. Sun, et al	Q9NS98	Wald ratio	1	0.000543883	0.00141119	0.699937	NO
Benjamin B. Sun, et al	Q9NT22	Wald ratio	1	-0.00020111	0.00117523	0.864126	NO
Benjamin B. Sun, et al	Q9NTU7	Wald ratio	1	0.000440549	0.00168405	0.793629	NO
Benjamin B. Sun, et al	Q9NX62	Wald ratio	1	0.000993198	0.000803248	0.216281	NO
Benjamin B. Sun, et al	Q9NXS2	Wald ratio	1	-0.00560442	0.0010874	2.5501e-07	YES
Benjamin B. Sun, et al	Q9NZ08	Wald ratio	1	-0.000353612	0.000370443	0.339797	NO
Benjamin B. Sun, et al	Q9NZA1	Wald ratio	1	-0.0014438	0.00124286	0.245365	NO
Benjamin B. Sun, et al	Q9NZK5	Wald ratio	1	0.000309448	0.000357803	0.387118	NO
Benjamin B. Sun, et al	Q9NZP8	Wald ratio	1	-0.000179176	0.000732644	0.806797	NO
Benjamin B. Sun, et al	Q9NZU0	Wald ratio	1	-0.000139646	0.000778579	0.857655	NO
Benjamin B. Sun, et al	Q9P0G3	Wald ratio	1	0.00131166	0.000563681	0.0199681	NO
Benjamin B. Sun, et al	Q9P1W8	Wald ratio	1	-0.000610731	0.00119005	0.607813	NO
Benjamin B. Sun, et al	Q9P2B2	Wald ratio	1	-0.000213975	0.000394538	0.587582	NO
Benjamin B. Sun, et al	Q9UBC7	Wald ratio	1	0.0121557	0.00949684	0.200556	NO
Benjamin B. Sun, et al	Q9UBG0	Wald ratio	1	-0.000181505	0.00177016	0.918331	NO
Benjamin B. Sun, et al	Q9UBP4	Wald ratio	1	-0.000544952	0.00094921	0.565892	NO
Benjamin B. Sun, et al	Q9UBX1	Wald ratio	1	0.00418896	0.00140359	0.00284075	NO
Benjamin B. Sun, et al	Q9UBX7	Wald ratio	1	8.48725e-05	0.000456897	0.852634	NO
Benjamin B. Sun, et al	Q9UGC7	Wald ratio	1	-0.00340475	0.0017345	0.0496511	NO
Benjamin B. Sun, et al	Q9UH65	Wald ratio	1	0.00226654	0.00114126	0.0470343	NO
Benjamin B. Sun, et al	Q9UHC6	Wald ratio	1	0.000131415	0.000758644	0.862475	NO
Benjamin B. Sun, et al	Q9UI42	Wald ratio	1	0.000114273	0.000258739	0.658741	NO
Benjamin B. Sun, et al	Q9UJ70	Wald ratio	1	0.00158039	0.000950872	0.0965036	NO
Benjamin B. Sun, et al	Q9UJA9	Wald ratio	1	-0.000365507	0.000413115	0.376287	NO
Benjamin B. Sun, et al	Q9UK23	Wald ratio	1	-0.00126785	0.00091914	0.167776	NO
Benjamin B. Sun, et al	Q9UK55	Wald ratio	1	5.21211e-05	0.000474118	0.912463	NO
Benjamin B. Sun, et al	Q9UKR0	Wald ratio	1	-0.00163557	0.000997397	0.101038	NO
Benjamin B. Sun, et al	Q9UKZ9	Wald ratio	1	-0.00159037	0.000745848	0.0329828	NO
Benjamin B. Sun, et al	Q9UMF0	Wald ratio	1	8.52588e-05	0.000402317	0.83217	NO
Benjamin B. Sun, et al	Q9UNA0	Wald ratio	1	-0.000480246	0.000692006	0.487688	NO
Benjamin B. Sun, et al	Q9UNP9	Wald ratio	1	0.000732161	0.000801817	0.361176	NO
Benjamin B. Sun, et al	Q9UQ53	Wald ratio	1	0.000858343	0.00105591	0.416279	NO
Benjamin B. Sun, et al	Q9Y274	Wald ratio	1	-0.000775479	0.000359805	0.0311404	NO
Benjamin B. Sun, et al	Q9Y286	Wald ratio	1	0.00199381	0.00102556	0.0518805	NO
Benjamin B. Sun, et al	Q9Y2E5	Wald ratio	1	0.00147765	0.000892493	0.097795	NO
Benjamin B. Sun, et al	Q9Y2I2	Wald ratio	1	-0.00115935	0.000700482	0.0979107	NO
Benjamin B. Sun, et al	Q9Y336	Wald ratio	1	4.81246e-05	0.000241214	0.841864	NO
Benjamin B. Sun, et al	Q9Y3C6	Wald ratio	1	0.000702055	0.000902565	0.436661	NO
Benjamin B. Sun, et al	Q9Y6Q6	Wald ratio	1	-0.000187082	0.00155262	0.904091	NO
Robert F. Hillary, et al	O15232	Wald ratio	1	-0.000104685	0.000701171	0.881317	NO
Robert F. Hillary, et al	O43155	Wald ratio	1	0.000183827	0.000659326	0.78039	NO
Robert F. Hillary, et al	O94779	Wald ratio	1	0.00116417	0.000834354	0.162927	NO
Robert F. Hillary, et al	P15151	Wald ratio	1	-0.000211226	0.000507523	0.677271	NO
Robert F. Hillary, et al	P25774	Wald ratio	1	-0.00229676	0.000841062	0.00631838	NO
Robert F. Hillary, et al	P39905	Wald ratio	1	-0.000803924	0.000814627	0.32371	NO
Robert F. Hillary, et al	P48052	Wald ratio	1	-0.00100521	0.000689162	0.144675	NO
Robert F. Hillary, et al	P53634	Wald ratio	1	-1.32501e-06	0.000532353	0.998014	NO
Robert F. Hillary, et al	P55285	Wald ratio	1	-0.00108317	0.000742298	0.144507	NO
Robert F. Hillary, et al	P78333	Wald ratio	1	0.000757804	0.000433293	0.0803011	NO
Robert F. Hillary, et al	Q02083	Wald ratio	1	0.00190216	0.000659868	0.00394356	NO
Robert F. Hillary, et al	Q16719	Wald ratio	1	-0.000151567	0.000708285	0.830554	NO
Robert F. Hillary, et al	Q2TAL6	Wald ratio	1	9.70558e-05	0.00067133	0.885049	NO
Robert F. Hillary, et al	Q8IUN9	Wald ratio	1	-0.00038456	0.000829043	0.642748	NO
Robert F. Hillary, et al	Q8NBI3	Wald ratio	1	0.00188768	0.000943916	0.0455176	NO
Robert F. Hillary, et al	Q8NFP4	Wald ratio	1	3.43798e-05	0.000313489	0.912672	NO
Robert F. Hillary, et al	Q8TD46	Wald ratio	1	7.96046e-05	0.000485489	0.869756	NO
Robert F. Hillary, et al	Q96GP6	Wald ratio	1	-0.000906007	0.000774006	0.241783	NO
Robert F. Hillary, et al	Q96LA5	Wald ratio	1	-0.000364029	0.000613569	0.552982	NO
Robert F. Hillary, et al	Q9H3S3	Wald ratio	1	6.20263e-05	0.000420594	0.882759	NO
Chen Yao, et al	O43866	Wald ratio	1	0.00127142	0.00107398	0.236475	NO
Chen Yao, et al	P00450	Inverse variance weighted	3	0.00186028	0.00107569	0.0837396	NO
Chen Yao, et al	P00450	Inverse variance weighted	3	0.00186028	0.00107569	0.0837396	NO
Chen Yao, et al	P00450	Inverse variance weighted	3	0.00186028	0.00107569	0.0837396	NO
Chen Yao, et al	P00450	Inverse variance weighted	3	0.00186028	0.00107569	0.0837396	NO
Chen Yao, et al	P00450	Inverse variance weighted	3	0.00186028	0.00107569	0.0837396	NO
Chen Yao, et al	P01034	Inverse variance weighted	2	0.000649098	0.0008503	0.44524	NO
Chen Yao, et al	P01034	Inverse variance weighted	2	0.000649098	0.0008503	0.44524	NO
Chen Yao, et al	P01034	Inverse variance weighted	2	0.000649098	0.0008503	0.44524	NO
Chen Yao, et al	P02679	Wald ratio	1	-0.0022744	0.00225926	0.314079	NO
Chen Yao, et al	P02741	Wald ratio	1	-0.000710684	0.00212362	0.737884	NO
Chen Yao, et al	P02760	Wald ratio	1	0.000145991	0.00197886	0.941189	NO
Chen Yao, et al	P02763	Wald ratio	1	-0.000123337	0.0016718	0.941189	NO
Chen Yao, et al	P02790	Wald ratio	1	-0.000227445	0.00136612	0.867772	NO
Chen Yao, et al	P03952	Inverse variance weighted	2	-8.29433e-05	0.00216402	0.969426	NO
Chen Yao, et al	P03952	Inverse variance weighted	2	-8.29433e-05	0.00216402	0.969426	NO
Chen Yao, et al	P03952	Inverse variance weighted	2	-8.29433e-05	0.00216402	0.969426	NO
Chen Yao, et al	P05164	Inverse variance weighted	2	0.00138133	0.00166452	0.406615	NO
Chen Yao, et al	P05164	Inverse variance weighted	2	0.00138133	0.00166452	0.406615	NO
Chen Yao, et al	P05164	Inverse variance weighted	2	0.00138133	0.00166452	0.406615	NO
Chen Yao, et al	P05451	Inverse variance weighted	2	0.00134153	0.00104601	0.199661	NO
Chen Yao, et al	P05451	Inverse variance weighted	2	0.00134153	0.00104601	0.199661	NO
Chen Yao, et al	P05451	Inverse variance weighted	2	0.00134153	0.00104601	0.199661	NO
Chen Yao, et al	P05452	Wald ratio	1	-0.00111089	0.00168322	0.509268	NO
Chen Yao, et al	P06276	Wald ratio	1	0.000128516	0.00241729	0.9576	NO
Chen Yao, et al	P08493	Wald ratio	1	-0.000219309	0.00114661	0.848317	NO
Chen Yao, et al	P08519	Inverse variance weighted	14	1.75051e-05	0.000358159	0.961019	NO
Chen Yao, et al	P08519	Inverse variance weighted	14	1.75051e-05	0.000358159	0.961019	NO
Chen Yao, et al	P08519	Inverse variance weighted	14	1.75051e-05	0.000358159	0.961019	NO
Chen Yao, et al	P08519	Inverse variance weighted	14	1.75051e-05	0.000358159	0.961019	NO
Chen Yao, et al	P08519	Inverse variance weighted	14	1.75051e-05	0.000358159	0.961019	NO
Chen Yao, et al	P08519	Inverse variance weighted	14	1.75051e-05	0.000358159	0.961019	NO
Chen Yao, et al	P08519	Inverse variance weighted	14	1.75051e-05	0.000358159	0.961019	NO
Chen Yao, et al	P08519	Inverse variance weighted	14	1.75051e-05	0.000358159	0.961019	NO
Chen Yao, et al	P08519	Inverse variance weighted	14	1.75051e-05	0.000358159	0.961019	NO
Chen Yao, et al	P08519	Inverse variance weighted	14	1.75051e-05	0.000358159	0.961019	NO
Chen Yao, et al	P08519	Inverse variance weighted	14	1.75051e-05	0.000358159	0.961019	NO
Chen Yao, et al	P08519	Inverse variance weighted	14	1.75051e-05	0.000358159	0.961019	NO
Chen Yao, et al	P08519	Inverse variance weighted	14	1.75051e-05	0.000358159	0.961019	NO
Chen Yao, et al	P08519	Inverse variance weighted	14	1.75051e-05	0.000358159	0.961019	NO
Chen Yao, et al	P08519	Inverse variance weighted	14	1.75051e-05	0.000358159	0.961019	NO
Chen Yao, et al	P08519	Inverse variance weighted	14	1.75051e-05	0.000358159	0.961019	NO
Chen Yao, et al	P08571	Wald ratio	1	-0.000767349	0.0010424	0.461649	NO
Chen Yao, et al	P0DJI8	Wald ratio	1	-0.00173551	0.00072904	0.0172874	NO
Chen Yao, et al	P13591	Inverse variance weighted	3	0.000722859	0.000712468	0.310304	NO
Chen Yao, et al	P13591	Inverse variance weighted	3	0.000722859	0.000712468	0.310304	NO
Chen Yao, et al	P13591	Inverse variance weighted	3	0.000722859	0.000712468	0.310304	NO
Chen Yao, et al	P13591	Inverse variance weighted	3	0.000722859	0.000712468	0.310304	NO
Chen Yao, et al	P13591	Inverse variance weighted	3	0.000722859	0.000712468	0.310304	NO
Chen Yao, et al	P14780	Wald ratio	1	-0.00568792	0.00178488	0.00143897	NO
Chen Yao, et al	P16109	Inverse variance weighted	2	-0.00111382	0.000870941	0.200943	NO
Chen Yao, et al	P16109	Inverse variance weighted	2	-0.00111382	0.000870941	0.200943	NO
Chen Yao, et al	P16109	Inverse variance weighted	2	-0.00111382	0.000870941	0.200943	NO
Chen Yao, et al	P16860	Wald ratio	1	-0.00182326	0.00112933	0.106426	NO
Chen Yao, et al	P22894	Wald ratio	1	0.00200405	0.00162222	0.216691	NO
Chen Yao, et al	P27169	Inverse variance weighted	5	0.000385086	0.000281225	0.1709	NO
Chen Yao, et al	P27169	Inverse variance weighted	5	0.000385086	0.000281225	0.1709	NO
Chen Yao, et al	P27169	Inverse variance weighted	5	0.000385086	0.000281225	0.1709	NO
Chen Yao, et al	P27169	Inverse variance weighted	5	0.000385086	0.000281225	0.1709	NO
Chen Yao, et al	P27169	Inverse variance weighted	5	0.000385086	0.000281225	0.1709	NO
Chen Yao, et al	P27169	Inverse variance weighted	5	0.000385086	0.000281225	0.1709	NO
Chen Yao, et al	P27169	Inverse variance weighted	5	0.000385086	0.000281225	0.1709	NO
Chen Yao, et al	P27487	Wald ratio	1	0.00429308	0.00311252	0.167804	NO
Chen Yao, et al	P28799	Wald ratio	1	0.00189867	0.00138184	0.169436	NO
Chen Yao, et al	P35318	Inverse variance weighted	2	0.00349486	0.00202775	0.084795	NO
Chen Yao, et al	P35318	Inverse variance weighted	2	0.00349486	0.00202775	0.084795	NO
Chen Yao, et al	P35318	Inverse variance weighted	2	0.00349486	0.00202775	0.084795	NO
Chen Yao, et al	P39060	Wald ratio	1	0.000656972	0.00188834	0.727908	NO
Chen Yao, et al	P40189	Wald ratio	1	-0.00199469	0.00150565	0.185235	NO
Chen Yao, et al	P40197	Wald ratio	1	-0.00151926	0.00203534	0.455402	NO
Chen Yao, et al	P43121	Wald ratio	1	-0.000136278	0.00233335	0.953427	NO
Chen Yao, et al	Q12805	Inverse variance weighted	2	0.00159932	0.00383063	0.676306	NO
Chen Yao, et al	Q12805	Inverse variance weighted	2	0.00159932	0.00383063	0.676306	NO
Chen Yao, et al	Q12805	Inverse variance weighted	2	0.00159932	0.00383063	0.676306	NO
Chen Yao, et al	Q12860	Inverse variance weighted	2	-0.000988608	0.00121022	0.413995	NO
Chen Yao, et al	Q12860	Inverse variance weighted	2	-0.000988608	0.00121022	0.413995	NO
Chen Yao, et al	Q12860	Inverse variance weighted	2	-0.000988608	0.00121022	0.413995	NO
Chen Yao, et al	Q99988	Wald ratio	1	0.000416744	0.000838642	0.619241	NO
Chen Yao, et al	Q9H2A7	Inverse variance weighted	2	-0.00116789	0.00131752	0.375383	NO
Chen Yao, et al	Q9H2A7	Inverse variance weighted	2	-0.00116789	0.00131752	0.375383	NO
Chen Yao, et al	Q9H2A7	Inverse variance weighted	2	-0.00116789	0.00131752	0.375383	NO
Chen Yao, et al	Q9HD89	Wald ratio	1	-0.00111123	0.00234376	0.635414	NO
Chen Yao, et al	Q9UK55	Inverse variance weighted	4	-0.000815918	0.000776136	0.29314	NO
Chen Yao, et al	Q9UK55	Inverse variance weighted	4	-0.000815918	0.000776136	0.29314	NO
Chen Yao, et al	Q9UK55	Inverse variance weighted	4	-0.000815918	0.000776136	0.29314	NO
Chen Yao, et al	Q9UK55	Inverse variance weighted	4	-0.000815918	0.000776136	0.29314	NO
Chen Yao, et al	Q9UK55	Inverse variance weighted	4	-0.000815918	0.000776136	0.29314	NO
Chen Yao, et al	Q9UK55	Inverse variance weighted	4	-0.000815918	0.000776136	0.29314	NO
Egil Ferkingstad, et al	A2RU67	Wald ratio	1	0.00121997	0.00213001	0.566813	NO
Egil Ferkingstad, et al	A6NDG6	Inverse variance weighted	2	0.00482988	0.00294851	0.101406	NO
Egil Ferkingstad, et al	A6NDG6	Inverse variance weighted	2	0.00482988	0.00294851	0.101406	NO
Egil Ferkingstad, et al	A6NDG6	Inverse variance weighted	2	0.00482988	0.00294851	0.101406	NO
Egil Ferkingstad, et al	A6NGN9	Inverse variance weighted	2	-0.00200004	0.00223269	0.37036	NO
Egil Ferkingstad, et al	A6NGN9	Inverse variance weighted	2	-0.00200004	0.00223269	0.37036	NO
Egil Ferkingstad, et al	A6NGN9	Inverse variance weighted	2	-0.00200004	0.00223269	0.37036	NO
Egil Ferkingstad, et al	A6NH11	Inverse variance weighted	3	-0.000137305	0.00165822	0.934008	NO
Egil Ferkingstad, et al	A6NH11	Inverse variance weighted	3	-0.000137305	0.00165822	0.934008	NO
Egil Ferkingstad, et al	A6NH11	Inverse variance weighted	3	-0.000137305	0.00165822	0.934008	NO
Egil Ferkingstad, et al	A6NH11	Inverse variance weighted	3	-0.000137305	0.00165822	0.934008	NO
Egil Ferkingstad, et al	A6NH11	Inverse variance weighted	3	-0.000137305	0.00165822	0.934008	NO
Egil Ferkingstad, et al	A6NHS7	Wald ratio	1	-0.00346315	0.000615767	1.86458e-08	YES
Egil Ferkingstad, et al	A6NI73	Inverse variance weighted	2	-0.00536867	0.00514812	0.297022	NO
Egil Ferkingstad, et al	A6NI73	Inverse variance weighted	2	-0.00536867	0.00514812	0.297022	NO
Egil Ferkingstad, et al	A6NI73	Inverse variance weighted	2	-0.00536867	0.00514812	0.297022	NO
Egil Ferkingstad, et al	O00151	Wald ratio	1	0.00395437	0.00431648	0.35961	NO
Egil Ferkingstad, et al	O00233	Wald ratio	1	-0.00253772	0.00248653	0.307451	NO
Egil Ferkingstad, et al	O00241	Wald ratio	1	0.000777355	0.000368101	0.0347036	NO
Egil Ferkingstad, et al	O00292	Wald ratio	1	8.22739e-05	0.000430853	0.84856	NO
Egil Ferkingstad, et al	O00300	Inverse variance weighted	2	0.00320243	0.0022387	0.152579	NO
Egil Ferkingstad, et al	O00300	Inverse variance weighted	2	0.00320243	0.0022387	0.152579	NO
Egil Ferkingstad, et al	O00300	Inverse variance weighted	2	0.00320243	0.0022387	0.152579	NO
Egil Ferkingstad, et al	O00339	Inverse variance weighted	3	-0.000958164	0.0017963	0.59375	NO
Egil Ferkingstad, et al	O00339	Inverse variance weighted	3	-0.000958164	0.0017963	0.59375	NO
Egil Ferkingstad, et al	O00339	Inverse variance weighted	3	-0.000958164	0.0017963	0.59375	NO
Egil Ferkingstad, et al	O00339	Inverse variance weighted	3	-0.000958164	0.0017963	0.59375	NO
Egil Ferkingstad, et al	O00339	Inverse variance weighted	3	-0.000958164	0.0017963	0.59375	NO
Egil Ferkingstad, et al	O00451	Inverse variance weighted	4	-0.000690002	0.000792661	0.384033	NO
Egil Ferkingstad, et al	O00451	Inverse variance weighted	4	-0.000690002	0.000792661	0.384033	NO
Egil Ferkingstad, et al	O00451	Inverse variance weighted	4	-0.000690002	0.000792661	0.384033	NO
Egil Ferkingstad, et al	O00451	Inverse variance weighted	4	-0.000690002	0.000792661	0.384033	NO
Egil Ferkingstad, et al	O00451	Inverse variance weighted	4	-0.000690002	0.000792661	0.384033	NO
Egil Ferkingstad, et al	O00451	Inverse variance weighted	4	-0.000690002	0.000792661	0.384033	NO
Egil Ferkingstad, et al	O00462	Wald ratio	1	-0.00202348	0.000704848	0.00409437	NO
Egil Ferkingstad, et al	O00468	Wald ratio	1	0.00260793	0.00124923	0.0368312	NO
Egil Ferkingstad, et al	O00469	Wald ratio	1	0.000174132	0.00562785	0.975316	NO
Egil Ferkingstad, et al	O00499	Wald ratio	1	-0.000814624	0.00234347	0.728129	NO
Egil Ferkingstad, et al	O00533	Inverse variance weighted	2	0.00125385	0.00185652	0.499436	NO
Egil Ferkingstad, et al	O00533	Inverse variance weighted	2	0.00125385	0.00185652	0.499436	NO
Egil Ferkingstad, et al	O00533	Inverse variance weighted	2	0.00125385	0.00185652	0.499436	NO
Egil Ferkingstad, et al	O00548	Inverse variance weighted	2	-0.00522166	0.00244931	0.0330159	NO
Egil Ferkingstad, et al	O00548	Inverse variance weighted	2	-0.00522166	0.00244931	0.0330159	NO
Egil Ferkingstad, et al	O00548	Inverse variance weighted	2	-0.00522166	0.00244931	0.0330159	NO
Egil Ferkingstad, et al	O00584	Inverse variance weighted	2	-0.00112858	0.00117109	0.335193	NO
Egil Ferkingstad, et al	O00584	Inverse variance weighted	2	-0.00112858	0.00117109	0.335193	NO
Egil Ferkingstad, et al	O00584	Inverse variance weighted	2	-0.00112858	0.00117109	0.335193	NO
Egil Ferkingstad, et al	O00585	Wald ratio	1	-0.000368105	0.00285706	0.897484	NO
Egil Ferkingstad, et al	O00602	Wald ratio	1	0.000888616	0.00116152	0.444245	NO
Egil Ferkingstad, et al	O00626	Wald ratio	1	0.000520258	0.00183919	0.777274	NO
Egil Ferkingstad, et al	O00757	Wald ratio	1	0.00100196	0.0020986	0.633048	NO
Egil Ferkingstad, et al	O00764	Wald ratio	1	0.000605342	0.00227392	0.790077	NO
Egil Ferkingstad, et al	O14594	Wald ratio	1	-0.00419241	0.00170232	0.0137869	NO
Egil Ferkingstad, et al	O14618	Wald ratio	1	0.00258041	0.00267999	0.335627	NO
Egil Ferkingstad, et al	O14625	Wald ratio	1	0.00451225	0.0131303	0.731108	NO
Egil Ferkingstad, et al	O14737	Wald ratio	1	0.000922423	0.00162451	0.57016	NO
Egil Ferkingstad, et al	O14773	Inverse variance weighted	2	-0.0042815	0.00226008	0.0581718	NO
Egil Ferkingstad, et al	O14773	Inverse variance weighted	2	-0.0042815	0.00226008	0.0581718	NO
Egil Ferkingstad, et al	O14773	Inverse variance weighted	2	-0.0042815	0.00226008	0.0581718	NO
Egil Ferkingstad, et al	O14786	Inverse variance weighted	2	-0.00122075	0.000991276	0.218138	NO
Egil Ferkingstad, et al	O14786	Inverse variance weighted	2	-0.00122075	0.000991276	0.218138	NO
Egil Ferkingstad, et al	O14786	Inverse variance weighted	2	-0.00122075	0.000991276	0.218138	NO
Egil Ferkingstad, et al	O14791	Wald ratio	1	0.00115884	0.000912377	0.204036	NO
Egil Ferkingstad, et al	O14810	Wald ratio	1	0.00412258	0.00500503	0.410117	NO
Egil Ferkingstad, et al	O14879	Wald ratio	1	-0.000193769	0.00380213	0.959355	NO
Egil Ferkingstad, et al	O14907	Wald ratio	1	-0.000686129	0.0033448	0.837468	NO
Egil Ferkingstad, et al	O14960	Inverse variance weighted	2	0.000442916	0.000663031	0.504123	NO
Egil Ferkingstad, et al	O14960	Inverse variance weighted	2	0.000442916	0.000663031	0.504123	NO
Egil Ferkingstad, et al	O14960	Inverse variance weighted	2	0.000442916	0.000663031	0.504123	NO
Egil Ferkingstad, et al	O15031	Wald ratio	1	0.000912197	0.000671448	0.174289	NO
Egil Ferkingstad, et al	O15041	Inverse variance weighted	2	8.6482e-06	0.000418605	0.983517	NO
Egil Ferkingstad, et al	O15041	Inverse variance weighted	2	8.6482e-06	0.000418605	0.983517	NO
Egil Ferkingstad, et al	O15041	Inverse variance weighted	2	8.6482e-06	0.000418605	0.983517	NO
Egil Ferkingstad, et al	O15068	Wald ratio	1	-0.00153378	0.00143378	0.284733	NO
Egil Ferkingstad, et al	O15075	Wald ratio	1	0.00229919	0.00160129	0.151048	NO
Egil Ferkingstad, et al	O15079	Wald ratio	1	-0.00370545	0.00464997	0.425523	NO
Egil Ferkingstad, et al	O15123	Wald ratio	1	-0.000729128	0.00240079	0.761354	NO
Egil Ferkingstad, et al	O15182	Wald ratio	1	0.00687346	0.00413898	0.0967803	NO
Egil Ferkingstad, et al	O15232	Inverse variance weighted	2	0.000220565	0.000663385	0.739524	NO
Egil Ferkingstad, et al	O15232	Inverse variance weighted	2	0.000220565	0.000663385	0.739524	NO
Egil Ferkingstad, et al	O15232	Inverse variance weighted	2	0.000220565	0.000663385	0.739524	NO
Egil Ferkingstad, et al	O15264	Wald ratio	1	-0.00503427	0.002853	0.0776386	NO
Egil Ferkingstad, et al	O15305	Inverse variance weighted	2	0.00453946	0.00267433	0.0896165	NO
Egil Ferkingstad, et al	O15305	Inverse variance weighted	2	0.00453946	0.00267433	0.0896165	NO
Egil Ferkingstad, et al	O15305	Inverse variance weighted	2	0.00453946	0.00267433	0.0896165	NO
Egil Ferkingstad, et al	O15335	Wald ratio	1	-0.00032674	0.00535003	0.951301	NO
Egil Ferkingstad, et al	O15382	Wald ratio	1	0.00097517	0.00236435	0.680012	NO
Egil Ferkingstad, et al	O15389	Inverse variance weighted	4	-0.000423636	0.000590091	0.472809	NO
Egil Ferkingstad, et al	O15389	Inverse variance weighted	4	-0.000423636	0.000590091	0.472809	NO
Egil Ferkingstad, et al	O15389	Inverse variance weighted	4	-0.000423636	0.000590091	0.472809	NO
Egil Ferkingstad, et al	O15389	Inverse variance weighted	4	-0.000423636	0.000590091	0.472809	NO
Egil Ferkingstad, et al	O15389	Inverse variance weighted	4	-0.000423636	0.000590091	0.472809	NO
Egil Ferkingstad, et al	O15389	Inverse variance weighted	4	-0.000423636	0.000590091	0.472809	NO
Egil Ferkingstad, et al	O15394	Inverse variance weighted	4	0.00100601	0.000670065	0.133263	NO
Egil Ferkingstad, et al	O15394	Inverse variance weighted	4	0.00100601	0.000670065	0.133263	NO
Egil Ferkingstad, et al	O15394	Inverse variance weighted	4	0.00100601	0.000670065	0.133263	NO
Egil Ferkingstad, et al	O15394	Inverse variance weighted	4	0.00100601	0.000670065	0.133263	NO
Egil Ferkingstad, et al	O15394	Inverse variance weighted	4	0.00100601	0.000670065	0.133263	NO
Egil Ferkingstad, et al	O15394	Inverse variance weighted	4	0.00100601	0.000670065	0.133263	NO
Egil Ferkingstad, et al	O15400	Wald ratio	1	-0.0013377	0.00249571	0.591959	NO
Egil Ferkingstad, et al	O15444	Wald ratio	1	-0.000362031	0.000483459	0.453956	NO
Egil Ferkingstad, et al	O15455	Wald ratio	1	0.000611551	0.0007587	0.420213	NO
Egil Ferkingstad, et al	O15467	Wald ratio	1	-0.00186252	0.00248691	0.453899	NO
Egil Ferkingstad, et al	O43155	Inverse variance weighted	3	-0.000178116	0.00145774	0.902752	NO
Egil Ferkingstad, et al	O43155	Inverse variance weighted	3	-0.000178116	0.00145774	0.902752	NO
Egil Ferkingstad, et al	O43155	Inverse variance weighted	3	-0.000178116	0.00145774	0.902752	NO
Egil Ferkingstad, et al	O43155	Inverse variance weighted	3	-0.000178116	0.00145774	0.902752	NO
Egil Ferkingstad, et al	O43155	Inverse variance weighted	3	-0.000178116	0.00145774	0.902752	NO
Egil Ferkingstad, et al	O43240	Inverse variance weighted	3	0.000829386	0.000981623	0.39816	NO
Egil Ferkingstad, et al	O43240	Inverse variance weighted	3	0.000829386	0.000981623	0.39816	NO
Egil Ferkingstad, et al	O43240	Inverse variance weighted	3	0.000829386	0.000981623	0.39816	NO
Egil Ferkingstad, et al	O43240	Inverse variance weighted	3	0.000829386	0.000981623	0.39816	NO
Egil Ferkingstad, et al	O43240	Inverse variance weighted	3	0.000829386	0.000981623	0.39816	NO
Egil Ferkingstad, et al	O43278	Wald ratio	1	0.00128735	0.00160078	0.421279	NO
Egil Ferkingstad, et al	O43291	Wald ratio	1	-0.000394442	0.000491779	0.422511	NO
Egil Ferkingstad, et al	O43353	Wald ratio	1	-0.00268994	0.00545061	0.62165	NO
Egil Ferkingstad, et al	O43405	Wald ratio	1	-0.00120424	0.00112598	0.284842	NO
Egil Ferkingstad, et al	O43488	Wald ratio	1	0.00373285	0.00206962	0.0712878	NO
Egil Ferkingstad, et al	O43508	Wald ratio	1	-0.0012588	0.000885698	0.155244	NO
Egil Ferkingstad, et al	O43524	Wald ratio	1	-8.23742e-05	0.00629974	0.989567	NO
Egil Ferkingstad, et al	O43557	Wald ratio	1	-0.00104822	0.00255836	0.682009	NO
Egil Ferkingstad, et al	O43598	Wald ratio	1	0.00193832	0.0030769	0.528722	NO
Egil Ferkingstad, et al	O43699	Inverse variance weighted	4	0.00218459	0.000992953	0.0278004	NO
Egil Ferkingstad, et al	O43699	Inverse variance weighted	4	0.00218459	0.000992953	0.0278004	NO
Egil Ferkingstad, et al	O43699	Inverse variance weighted	4	0.00218459	0.000992953	0.0278004	NO
Egil Ferkingstad, et al	O43699	Inverse variance weighted	4	0.00218459	0.000992953	0.0278004	NO
Egil Ferkingstad, et al	O43699	Inverse variance weighted	4	0.00218459	0.000992953	0.0278004	NO
Egil Ferkingstad, et al	O43699	Inverse variance weighted	4	0.00218459	0.000992953	0.0278004	NO
Egil Ferkingstad, et al	O43708	Wald ratio	1	0.000293775	0.000274008	0.283658	NO
Egil Ferkingstad, et al	O43813	Wald ratio	1	0.000231579	0.00421722	0.956208	NO
Egil Ferkingstad, et al	O43819	Wald ratio	1	0.00111552	0.00325278	0.731642	NO
Egil Ferkingstad, et al	O43854	Inverse variance weighted	2	0.00863749	0.00388158	0.0260645	NO
Egil Ferkingstad, et al	O43854	Inverse variance weighted	2	0.00863749	0.00388158	0.0260645	NO
Egil Ferkingstad, et al	O43854	Inverse variance weighted	2	0.00863749	0.00388158	0.0260645	NO
Egil Ferkingstad, et al	O43866	Wald ratio	1	0.00120785	0.00102028	0.236475	NO
Egil Ferkingstad, et al	O43897	Wald ratio	1	-0.00636456	0.00524843	0.22526	NO
Egil Ferkingstad, et al	O60243	Wald ratio	1	-0.000706686	0.00200531	0.724533	NO
Egil Ferkingstad, et al	O60259	Inverse variance weighted	3	-9.66901e-05	0.000672951	0.885753	NO
Egil Ferkingstad, et al	O60259	Inverse variance weighted	3	-9.66901e-05	0.000672951	0.885753	NO
Egil Ferkingstad, et al	O60259	Inverse variance weighted	3	-9.66901e-05	0.000672951	0.885753	NO
Egil Ferkingstad, et al	O60259	Inverse variance weighted	3	-9.66901e-05	0.000672951	0.885753	NO
Egil Ferkingstad, et al	O60259	Inverse variance weighted	3	-9.66901e-05	0.000672951	0.885753	NO
Egil Ferkingstad, et al	O60449	Inverse variance weighted	2	-0.00115044	0.00112471	0.306364	NO
Egil Ferkingstad, et al	O60449	Inverse variance weighted	2	-0.00115044	0.00112471	0.306364	NO
Egil Ferkingstad, et al	O60449	Inverse variance weighted	2	-0.00115044	0.00112471	0.306364	NO
Egil Ferkingstad, et al	O60462	Wald ratio	1	0.000666439	0.00290345	0.818454	NO
Egil Ferkingstad, et al	O60469	Wald ratio	1	0.00109755	0.00240745	0.648463	NO
Egil Ferkingstad, et al	O60476	Inverse variance weighted	2	0.00341342	0.00276845	0.217587	NO
Egil Ferkingstad, et al	O60476	Inverse variance weighted	2	0.00341342	0.00276845	0.217587	NO
Egil Ferkingstad, et al	O60476	Inverse variance weighted	2	0.00341342	0.00276845	0.217587	NO
Egil Ferkingstad, et al	O60486	Inverse variance weighted	5	0.000512453	0.000534499	0.337682	NO
Egil Ferkingstad, et al	O60486	Inverse variance weighted	5	0.000512453	0.000534499	0.337682	NO
Egil Ferkingstad, et al	O60486	Inverse variance weighted	5	0.000512453	0.000534499	0.337682	NO
Egil Ferkingstad, et al	O60486	Inverse variance weighted	5	0.000512453	0.000534499	0.337682	NO
Egil Ferkingstad, et al	O60486	Inverse variance weighted	5	0.000512453	0.000534499	0.337682	NO
Egil Ferkingstad, et al	O60486	Inverse variance weighted	5	0.000512453	0.000534499	0.337682	NO
Egil Ferkingstad, et al	O60486	Inverse variance weighted	5	0.000512453	0.000534499	0.337682	NO
Egil Ferkingstad, et al	O60507	Wald ratio	1	0.00312949	0.00152234	0.0398106	NO
Egil Ferkingstad, et al	O60551	Wald ratio	1	0.000863404	0.004685	0.853785	NO
Egil Ferkingstad, et al	O60565	Wald ratio	1	0.000793706	0.000456263	0.0819329	NO
Egil Ferkingstad, et al	O60575	Wald ratio	1	-0.00846253	0.00145556	6.10185e-09	YES
Egil Ferkingstad, et al	O60667	Wald ratio	1	7.20419e-05	0.00287333	0.979997	NO
Egil Ferkingstad, et al	O60684	Wald ratio	1	-0.000975826	0.00503212	0.846239	NO
Egil Ferkingstad, et al	O60701	Wald ratio	1	0.000195198	0.00101641	0.847705	NO
Egil Ferkingstad, et al	O60704	Inverse variance weighted	2	-0.00158436	0.00188177	0.399816	NO
Egil Ferkingstad, et al	O60704	Inverse variance weighted	2	-0.00158436	0.00188177	0.399816	NO
Egil Ferkingstad, et al	O60704	Inverse variance weighted	2	-0.00158436	0.00188177	0.399816	NO
Egil Ferkingstad, et al	O60760	Inverse variance weighted	2	9.48973e-05	0.000832326	0.909226	NO
Egil Ferkingstad, et al	O60760	Inverse variance weighted	2	9.48973e-05	0.000832326	0.909226	NO
Egil Ferkingstad, et al	O60760	Inverse variance weighted	2	9.48973e-05	0.000832326	0.909226	NO
Egil Ferkingstad, et al	O60909	Inverse variance weighted	3	-0.00142478	0.0022978	0.535214	NO
Egil Ferkingstad, et al	O60909	Inverse variance weighted	3	-0.00142478	0.0022978	0.535214	NO
Egil Ferkingstad, et al	O60909	Inverse variance weighted	3	-0.00142478	0.0022978	0.535214	NO
Egil Ferkingstad, et al	O60909	Inverse variance weighted	3	-0.00142478	0.0022978	0.535214	NO
Egil Ferkingstad, et al	O60909	Inverse variance weighted	3	-0.00142478	0.0022978	0.535214	NO
Egil Ferkingstad, et al	O60911	Inverse variance weighted	2	0.00445196	0.00187056	0.0173122	NO
Egil Ferkingstad, et al	O60911	Inverse variance weighted	2	0.00445196	0.00187056	0.0173122	NO
Egil Ferkingstad, et al	O60911	Inverse variance weighted	2	0.00445196	0.00187056	0.0173122	NO
Egil Ferkingstad, et al	O75015	Inverse variance weighted	2	0.000424945	0.000768413	0.580252	NO
Egil Ferkingstad, et al	O75015	Inverse variance weighted	2	0.000424945	0.000768413	0.580252	NO
Egil Ferkingstad, et al	O75015	Inverse variance weighted	2	0.000424945	0.000768413	0.580252	NO
Egil Ferkingstad, et al	O75022	Inverse variance weighted	2	-0.0036603	0.00441702	0.407285	NO
Egil Ferkingstad, et al	O75022	Inverse variance weighted	2	-0.0036603	0.00441702	0.407285	NO
Egil Ferkingstad, et al	O75022	Inverse variance weighted	2	-0.0036603	0.00441702	0.407285	NO
Egil Ferkingstad, et al	O75054	Inverse variance weighted	2	-0.00277535	0.00276056	0.314724	NO
Egil Ferkingstad, et al	O75054	Inverse variance weighted	2	-0.00277535	0.00276056	0.314724	NO
Egil Ferkingstad, et al	O75054	Inverse variance weighted	2	-0.00277535	0.00276056	0.314724	NO
Egil Ferkingstad, et al	O75063	Wald ratio	1	-0.00367384	0.00337825	0.276817	NO
Egil Ferkingstad, et al	O75077	Inverse variance weighted	3	-0.00106564	0.000666133	0.109655	NO
Egil Ferkingstad, et al	O75077	Inverse variance weighted	3	-0.00106564	0.000666133	0.109655	NO
Egil Ferkingstad, et al	O75077	Inverse variance weighted	3	-0.00106564	0.000666133	0.109655	NO
Egil Ferkingstad, et al	O75077	Inverse variance weighted	3	-0.00106564	0.000666133	0.109655	NO
Egil Ferkingstad, et al	O75077	Inverse variance weighted	3	-0.00106564	0.000666133	0.109655	NO
Egil Ferkingstad, et al	O75096	Wald ratio	1	0.00187286	0.000705652	0.00795242	NO
Egil Ferkingstad, et al	O75106	Wald ratio	1	-0.0113143	0.00547052	0.038618	NO
Egil Ferkingstad, et al	O75144	Wald ratio	1	-0.00528562	0.00420078	0.208302	NO
Egil Ferkingstad, et al	O75190	Wald ratio	1	-0.00287257	0.00600246	0.632248	NO
Egil Ferkingstad, et al	O75326	Wald ratio	1	-0.00418478	0.00372765	0.261593	NO
Egil Ferkingstad, et al	O75340	Wald ratio	1	0.00498876	0.00452645	0.270403	NO
Egil Ferkingstad, et al	O75354	Wald ratio	1	0.00561249	0.00245418	0.022201	NO
Egil Ferkingstad, et al	O75356	Wald ratio	1	-0.000808104	0.000725728	0.26549	NO
Egil Ferkingstad, et al	O75382	Wald ratio	1	0.00191352	0.00277553	0.490556	NO
Egil Ferkingstad, et al	O75436	Wald ratio	1	0.0011002	0.00192307	0.567251	NO
Egil Ferkingstad, et al	O75462	Inverse variance weighted	2	0.00132222	0.00279784	0.636509	NO
Egil Ferkingstad, et al	O75462	Inverse variance weighted	2	0.00132222	0.00279784	0.636509	NO
Egil Ferkingstad, et al	O75462	Inverse variance weighted	2	0.00132222	0.00279784	0.636509	NO
Egil Ferkingstad, et al	O75493	Wald ratio	1	-0.000512757	0.00241455	0.831825	NO
Egil Ferkingstad, et al	O75503	Wald ratio	1	0.00410808	0.00340376	0.227461	NO
Egil Ferkingstad, et al	O75509	Inverse variance weighted	2	0.00358364	0.003803	0.346029	NO
Egil Ferkingstad, et al	O75509	Inverse variance weighted	2	0.00358364	0.003803	0.346029	NO
Egil Ferkingstad, et al	O75509	Inverse variance weighted	2	0.00358364	0.003803	0.346029	NO
Egil Ferkingstad, et al	O75521	Wald ratio	1	0.000318405	0.000777652	0.682214	NO
Egil Ferkingstad, et al	O75594	Wald ratio	1	0.00265417	0.00167293	0.112616	NO
Egil Ferkingstad, et al	O75629	Inverse variance weighted	2	0.000504805	0.00167076	0.762544	NO
Egil Ferkingstad, et al	O75629	Inverse variance weighted	2	0.000504805	0.00167076	0.762544	NO
Egil Ferkingstad, et al	O75629	Inverse variance weighted	2	0.000504805	0.00167076	0.762544	NO
Egil Ferkingstad, et al	O75791	Wald ratio	1	-0.00526337	0.0088737	0.553085	NO
Egil Ferkingstad, et al	O75828	Inverse variance weighted	2	0.00111331	0.00142995	0.436234	NO
Egil Ferkingstad, et al	O75828	Inverse variance weighted	2	0.00111331	0.00142995	0.436234	NO
Egil Ferkingstad, et al	O75828	Inverse variance weighted	2	0.00111331	0.00142995	0.436234	NO
Egil Ferkingstad, et al	O75843	Inverse variance weighted	2	0.00347643	0.00197449	0.0782942	NO
Egil Ferkingstad, et al	O75843	Inverse variance weighted	2	0.00347643	0.00197449	0.0782942	NO
Egil Ferkingstad, et al	O75843	Inverse variance weighted	2	0.00347643	0.00197449	0.0782942	NO
Egil Ferkingstad, et al	O75874	Inverse variance weighted	2	-0.000402538	0.00100648	0.689195	NO
Egil Ferkingstad, et al	O75874	Inverse variance weighted	2	-0.000402538	0.00100648	0.689195	NO
Egil Ferkingstad, et al	O75874	Inverse variance weighted	2	-0.000402538	0.00100648	0.689195	NO
[truncated: 2,333 more rows]

## Sheet: Supplementary Table 5
Supplementary Table 5: Sensitivity analyses results of cis-only MR
[truncated: 12 more rows]

[truncated: 13 more sheets: Supplementary Table 6, Supplementary Table 7, Supplementary Table 8, Supplementary Table 9, Supplementary Table 10, Supplementary Table 11, Supplementary Table 12, Supplementary Table 13, Supplementary Table 14, Supplementary Table 15, Supplementary Table 16, Supplementary Tabe 17, Supplementary Table 18]
